# Supplementary material for: Modulation of Mammary Gland Development and Milk Production by Growth Hormone Expression in GH Transgenic Goats
Source: Front Physiol. 2016 Jun 29;7:278. doi: 10.3389/fphys.2016.00278 (PMC4926316; doi:10.3389/fphys.2016.00278)
Supplement: Supplementary file 1 [file Table1.XLSX]

## Sheet: gene_exp
gene	Length	NG-1_COUNT	NG-2_COUNT	NG-3_COUNT	TG-1_COUNT	TG-2_COUNT	TG-3_COUNT	NG-1_RPKM	NG-2_RPKM	NG-3_RPKM	TG-1_RPKM	TG-2_RPKM	TG-3_RPKM
3BHSD	1729	0	0	0	2	7	2	0	0	0	0.190779	0.728204	0.199076
A1BG	879	0	3	4	15	12	34	0	0.395634	0.586753	2.81449	2.45551	6.65694
A1CF	3473	0	0	0	0	0	0	0	0	0	0	0	0
A2M	4689	207	217	183	641	2025	1292	5.17483	5.36465	5.03217	22.5463	77.6774	47.4206
A2ML1	4497	118	132	104	140	18	26	3.07585	3.40261	2.98191	5.13454	0.719945	0.995027
A4GALT	1114	7	15	9	43	57	107	0.736579	1.56087	1.0417	6.36619	9.20321	16.5304
A4GNT	1026	0	0	1	4	1	1	0	0	0.125672	0.642997	0.175308	0.16774
AAAS	1839	13	24	16	114	141	150	0.828644	1.51283	1.12182	10.224	13.7907	14.0376
AACS	3129	703	663	594	446	273	302	26.3364	24.5623	24.4774	23.5086	15.693	16.6106
AADACL3	2114	0	1	5	7	10	15	0	0.0548349	0.304965	0.546122	0.850834	1.22115
AADACL4	1350	0	0	0	0	0	0	0	0	0	0	0	0
AAED1	2735	25	30	25	136	208	184	1.07149	1.27153	1.1786	8.20121	13.679	11.5783
AAGAB	1618	123	123	106	106	117	147	8.91113	8.81228	8.44718	10.805	13.0064	15.6359
AAK1	3130	79	91	87	131	78	122	2.95862	3.37022	3.58393	6.90277	4.48229	6.70811
AAMDC	419	30	25	23	83	60	86	8.39293	6.91652	7.0778	32.6709	25.7565	35.3239
AAMP	1688	432	428	385	639	600	668	29.9997	29.3923	29.4085	62.4346	63.9335	68.1065
AAR2	2532	117	109	87	155	168	181	5.41662	4.99027	4.43037	10.0964	11.9343	12.3027
AARS	3379	797	865	770	709	774	845	27.6488	29.6749	29.3824	34.6063	41.2005	43.0381
AARS2	3980	35	48	40	116	148	150	1.03084	1.39804	1.29587	4.80697	6.68849	6.48623
AARSD1	1443	132	142	99	287	281	336	10.7229	11.4073	8.84613	32.8029	35.0259	40.0735
AASDH	3829	49	44	54	103	124	118	1.50009	1.33208	1.81841	4.43658	5.82487	5.30373
AASDHPPT	4511	85	95	51	239	288	222	2.20878	2.44125	1.45775	8.73819	11.4834	8.46963
AASS	3545	177	183	176	244	252	244	5.8528	5.98407	6.40149	11.3519	12.786	11.8456
AATF	2045	34	29	28	110	125	128	1.94891	1.64387	1.76542	8.87148	10.9943	10.7721
ABAT	1515	3	7	4	1	7	8	0.232121	0.535608	0.340433	0.108864	0.831065	0.908786
ABCA1	11106	40	37	33	391	960	1096	0.422191	0.386194	0.383125	5.80652	15.5476	16.9839
ABCA10	6381	73	59	46	109	363	312	1.34104	1.07183	0.929509	2.81731	10.2322	8.41493
ABCA12	8974	1	1	0	2	5	1	0.0130623	0.0129174	0	0.036757	0.100215	0.0191778
ABCA13	15114	2	1	2	9	24	34	0.0155116	0.00766977	0.0170622	0.0982109	0.285615	0.387154
ABCA3	6916	1274	1337	1185	531	202	203	21.5934	22.4098	22.0927	12.663	5.25347	5.05156
ABCA4	7315	1	1	0	4	5	6	0.0160248	0.015847	0	0.0901867	0.122943	0.141163
ABCA5	5747	65	59	57	208	377	387	1.3258	1.19007	1.27885	5.96924	11.7991	11.5892
ABCA6	5364	97	92	76	496	1171	1148	2.11977	1.9882	1.82688	15.2507	39.2661	36.833
ABCA7	6640	45	40	39	68	78	91	0.794421	0.698319	0.757323	1.68903	2.11289	2.35862
ABCA9	5746	561	523	452	667	1325	1327	11.4447	10.5511	10.1428	19.1451	41.4763	39.7457
ABCB10	2834	82	75	71	194	213	245	3.39172	3.06777	3.2303	11.2901	13.5185	14.8782
ABCB11	6466	0	0	0	0	1	2	0	0	0	0	0.0278172	0.0532327
ABCB4	5866	15	13	9	130	195	259	0.299747	0.256899	0.197827	3.65509	5.97919	7.59875
ABCB6	2990	148	169	149	201	296	309	5.80226	6.55205	6.42539	11.0872	17.8062	17.7857
ABCB7	2732	41	50	27	116	99	106	1.75918	2.12154	1.27429	7.00284	6.51785	6.67743
ABCB8	3528	220	268	212	340	363	401	7.30971	8.80578	7.74804	15.8945	18.5066	19.5614
ABCB9	2634	25	31	29	48	94	121	1.11258	1.36429	1.4196	3.00554	6.41892	7.90595
ABCC1	6292	21	15	21	83	169	152	0.391234	0.276353	0.430343	2.17563	4.83112	4.15757
ABCC10	4773	260	284	241	504	357	536	6.3854	6.89745	6.51044	17.4155	13.4532	19.3267
ABCC11	4976	29	20	20	176	138	206	0.683162	0.46592	0.518244	5.8335	4.98825	7.12478
ABCC12	4104	0	1	0	1	0	0	0	0.0282458	0	0.0401873	0	0
ABCC2	9191	222	227	215	48	19	19	2.83137	2.86302	3.0162	0.861341	0.371827	0.355775
ABCC3	5141	115	122	114	158	201	315	2.62214	2.75089	2.85918	5.06881	7.03231	10.545
ABCC5	7466	75	76	61	484	590	760	1.17755	1.18001	1.05348	10.6919	14.2139	17.519
ABCC6	5060	0	1	0	2	11	13	0	0.0229093	0	0.0651893	0.391014	0.442158
ABCC8	4883	2	4	5	15	9	16	0.048012	0.0949587	0.132029	0.506642	0.331517	0.56392
ABCC9	8530	34	33	23	98	228	195	0.467236	0.448463	0.347667	1.89484	4.80768	3.93432
ABCD1	3156	153	155	105	132	178	186	5.68278	5.6932	4.2898	6.89816	10.1445	10.1429
ABCD2	3831	1	0	3	3	18	15	0.0305981	0	0.10097	0.129153	0.845104	0.673851
ABCD3	3856	28	29	26	243	227	268	0.851192	0.871812	0.869402	10.3936	10.5886	11.9614
ABCD4	3025	54	63	50	341	288	328	2.09254	2.41422	2.13122	18.592	17.1245	18.6609
ABCE1	2520	177	171	180	314	303	291	8.2334	7.86606	9.20993	20.5507	21.6268	19.8736
ABCF1	3000	441	433	390	624	572	644	17.2315	16.7312	16.7621	34.3052	34.2945	36.9444
ABCF2	2528	110	113	99	198	184	193	5.10061	5.18159	5.04943	12.9177	13.0915	13.1391
ABCF3	2561	230	290	214	367	354	451	10.5275	13.1265	10.7743	23.6349	24.8624	30.3076
ABCG1	3606	2	5	1	52	178	184	0.0650146	0.160733	0.0357568	2.37834	8.87859	8.78166
ABCG2	2871	2451	2459	2110	616	371	391	100.073	99.2858	94.7619	35.387	23.2429	23.4384
ABCG4	2064	1	0	0	0	0	2	0.0567932	0	0	0	0	0.166765
ABCG5	2303	0	0	0	0	1	1	0	0	0	0	0.0781009	0.0747292
ABCG8	2628	3	2	1	6	12	13	0.133814	0.0882198	0.0490636	0.37655	0.821307	0.851339
ABHD1	1419	28	27	21	56	63	79	2.31303	2.20568	1.90819	6.50882	7.98561	9.5814
ABHD10	1430	29	32	30	153	152	150	2.37721	2.59403	2.70502	17.6462	19.1187	18.0526
ABHD11	1702	332	390	327	207	129	147	22.8657	26.5624	24.7727	20.0589	13.6326	14.8642
ABHD12	1803	313	337	271	609	478	494	20.3496	21.6669	19.3802	55.7081	47.685	47.1537
ABHD12B	1519	2	1	0	3	8	9	0.15434	0.0763139	0	0.325732	0.947288	1.01969
ABHD13	1804	49	40	36	70	91	100	3.18395	2.57031	2.57306	6.39968	9.07308	9.53999
ABHD14A	1283	39	38	22	62	78	95	3.56323	3.43335	2.21096	7.97006	10.935	12.7433
ABHD14B	1474	260	231	218	627	477	562	20.6767	18.1667	19.0697	70.1563	58.2064	65.618
ABHD15	2654	4	6	7	25	59	80	0.176671	0.262067	0.34008	1.55359	3.99853	5.18768
ABHD16A	1997	224	207	191	420	368	501	13.1485	12.0158	12.3322	34.6871	33.1451	43.1762
ABHD16B	2636	5	4	8	11	16	23	0.222347	0.175904	0.391317	0.688246	1.09175	1.50164
ABHD17A	935	204	205	176	286	264	352	25.5755	25.4158	24.2709	50.4488	50.7858	64.7911
ABHD17B	2351	18	14	21	83	83	80	0.897483	0.690299	1.15173	5.82267	6.35002	5.85628
ABHD2	1796	26	31	18	24	77	124	1.69697	2.00086	1.29226	2.20395	7.71142	11.8823
ABHD3	2107	154	174	109	89	82	80	8.56767	9.57296	6.67032	6.96662	7.00002	6.53446
ABHD4	2582	61	73	49	367	513	649	2.76936	3.27739	2.44695	23.4426	35.7364	43.2586
ABHD5	2200	6	3	5	44	68	72	0.319694	0.158074	0.293043	3.29858	5.5595	5.63241
ABHD6	2031	12	5	9	41	51	53	0.692592	0.285379	0.57137	3.32943	4.51658	4.49108
ABHD8	2033	45	48	39	122	171	186	2.59467	2.73694	2.4735	9.89735	15.1289	15.7456
ABI1	3617	163	168	121	599	706	714	5.28257	5.38422	4.31342	27.3133	35.108	33.973
ABI2	6077	25	22	25	98	182	171	0.482233	0.419658	0.530439	2.6597	5.38681	4.84274
ABI3	1733	29	22	29	192	210	230	1.96158	1.47159	2.15766	18.2726	21.7957	22.8409
ABI3BP	6083	120	117	122	429	1420	1103	2.31244	2.22961	2.58599	11.6315	41.9875	31.2063
ABL1	5684	478	496	400	878	1265	1365	9.8578	10.1155	9.07383	25.4763	40.0301	41.3298
ABL2	6832	77	87	66	58	123	158	1.32114	1.47616	1.24561	1.40016	3.23822	3.9801
ABLIM1	3866	60	70	47	145	313	455	1.81926	2.09893	1.56755	6.1859	14.5624	20.2551
ABLIM2	1371	5	1	0	6	12	28	0.427503	0.0845521	0	0.721789	1.57432	3.51484
ABLIM3	4779	135	135	98	261	394	357	3.31133	3.2746	2.64407	9.00741	14.8289	12.8563
ABR	3843	448	543	380	283	437	505	13.6651	16.3791	12.7496	12.1454	20.4532	22.6155
ABRA	2423	0	0	0	1	0	0	0	0	0	0.068068	0	0
ABRACL	787	14	14	11	86	93	74	2.08526	2.06212	1.8022	18.0227	21.2548	16.1823
ABT1	2816	134	136	144	198	233	251	5.578	5.59845	6.59348	11.5966	14.8824	15.34
ABTB1	732	113	102	88	301	297	412	18.0956	16.1529	15.5009	67.8191	72.9785	96.8658
ABTB2	4720	24	26	23	109	112	109	0.59604	0.638547	0.628305	3.80874	4.26801	3.97438
ACAA1	1383	210	173	178	378	253	328	17.7993	14.5006	16.5952	45.0782	32.904	40.8165
ACAA2	1561	163	197	151	339	298	273	12.2403	14.6293	12.4726	35.8173	34.3371	30.0985
ACACA	7839	3204	3233	2631	1116	506	634	47.9113	47.8087	43.2758	23.4801	11.6102	13.9192
ACACB	9129	5	6	9	29	57	83	0.0642027	0.0761885	0.127117	0.523928	1.12306	1.56473
ACAD10	3855	202	202	174	174	153	203	6.14233	6.07419	5.81982	7.44426	7.13866	9.06267
ACAD11	3058	62	78	54	90	90	73	2.37662	2.95678	2.27688	4.85402	5.29364	4.10837
ACAD8	1527	56	83	60	189	211	228	4.29888	6.30087	5.06637	20.4136	24.8538	25.6969
ACAD9	2359	83	93	90	289	223	281	4.12436	4.57	4.91925	20.2054	17.003	20.5004
ACADL	2111	4	4	9	26	49	38	0.222115	0.219651	0.549717	2.03134	4.17501	3.09799
ACADM	1484	137	138	124	263	134	115	10.8216	10.7797	10.7739	29.2293	16.2413	13.3367
ACADS	1507	77	92	99	155	211	204	5.98941	7.07679	8.47045	16.9635	25.1837	23.2971
ACADSB	5387	327	368	301	193	224	171	7.11553	7.91886	7.2045	5.9089	7.47912	5.46303
ACADVL	2229	332	332	298	646	630	711	17.4596	17.2659	17.2382	47.799	50.837	54.8964
ACAN	6759	1	0	0	0	1	0	0.017343	0	0	0	0.0266114	0
ACAP1	3024	56	70	49	492	706	742	2.17076	2.68335	2.08929	26.8337	41.9926	42.2286
ACAP2	3254	121	125	106	122	233	222	4.35887	4.45301	4.20023	6.18356	12.8792	11.7414
ACAP3	3517	166	168	158	728	874	997	5.53276	5.53731	5.79254	34.1394	44.6981	48.7874
ACAT1	1594	204	233	159	743	737	613	15.002	16.9445	12.8616	76.8771	83.1628	66.1846
ACAT2	1590	26	33	24	63	80	60	1.91683	2.4059	1.94625	6.53492	9.04988	6.49439
ACBD3	3418	271	226	224	382	461	441	9.29402	7.66475	8.45007	18.4327	24.2593	22.205
ACBD4	3600	73	71	77	288	322	393	2.37699	2.28622	2.75786	13.1943	16.088	18.7877
ACBD5	3171	91	121	108	247	265	272	3.36397	4.42334	4.39149	12.8469	15.0314	14.7624
ACBD6	1305	33	24	29	64	60	72	2.96422	2.13188	2.86531	8.08846	8.26971	9.49525
ACCS	1707	49	64	38	97	82	73	3.36487	4.34618	2.87035	9.37205	8.64032	7.35993
ACCSL	1731	0	0	0	3	0	2	0	0	0	0.285839	0	0.198846
ACD	1596	60	63	48	216	235	279	4.40681	4.57582	3.87787	22.3212	26.4841	30.0854
ACE	4137	43	51	22	255	510	604	1.2184	1.42905	0.68568	10.166	22.1735	25.1267
ACE2	3536	12	2	6	15	5	6	0.39781	0.0655661	0.218788	0.699642	0.254336	0.292027
ACER1	1217	0	0	0	1	0	0	0	0	0	0.135521	0	0
ACER2	3048	25	30	28	111	219	281	0.96146	1.14095	1.18448	6.00627	12.9235	15.8663
ACER3	2005	10	9	5	46	55	54	0.584645	0.520343	0.321544	3.7839	4.93399	4.63515
ACHE	2203	3	11	3	14	42	26	0.159629	0.578815	0.175587	1.04812	3.42913	2.03116
ACIN1	4774	702	822	667	2462	2292	2901	17.237	19.9596	18.0147	85.0555	86.3539	104.58
ACKR2	1547	1	1	2	4	7	4	0.0757733	0.0749327	0.166696	0.426448	0.813875	0.444994
ACKR3	1232	48	51	23	87	402	292	4.56706	4.79867	2.40714	11.6468	58.6901	40.7903
ACKR4	1684	8	7	5	20	40	18	0.556871	0.481856	0.382836	1.95877	4.27236	1.83956
ACLY	4423	105	119	100	414	674	733	2.78278	3.11883	2.91519	15.4376	27.409	28.5214
ACMSD	2454	2	5	6	16	17	25	0.0955348	0.236188	0.315254	1.07533	1.24602	1.75327
ACN9	1435	6	8	3	21	32	41	0.490124	0.646249	0.269559	2.41359	4.01096	4.91718
ACO1	3475	2319	2543	2123	1734	820	728	78.2262	84.8307	78.7734	82.2983	42.4433	36.0546
ACO2	2843	887	1031	831	1113	1007	1130	36.5724	42.0381	37.6885	64.5676	63.7092	68.4047
ACOT12	3256	0	2	4	6	5	2	0	0.0712045	0.158402	0.303923	0.276207	0.105713
ACOT4	1252	3	10	6	12	13	10	0.280882	0.925886	0.617919	1.58079	1.86762	1.37461
ACOT6	1796	19	8	15	42	20	28	1.24009	0.516351	1.07689	3.85691	2.00297	2.6831
ACOT7	2082	17	18	12	48	78	69	0.957138	1.0022	0.743165	3.80239	6.73851	5.70365
ACOT8	1179	139	136	142	148	105	149	13.82	13.3717	15.5296	20.7035	16.0186	21.7499
ACOT9	1643	33	32	37	198	270	258	2.35441	2.25774	2.90368	19.8758	29.5581	27.0251
ACOX1	5883	253	248	208	608	772	756	5.04113	4.88669	4.55878	17.0452	23.6031	22.116
ACOX2	3403	20	23	15	51	110	99	0.688929	0.783479	0.568347	2.47175	5.81407	5.00677
ACOX3	4516	165	221	173	489	660	701	4.28288	5.67283	4.93943	17.8588	26.2869	26.7146
ACOXL	2068	1	2	1	10	8	14	0.0566834	0.112109	0.0623496	0.797528	0.695808	1.1651
ACP1	1346	165	146	141	332	287	252	14.3696	12.5739	13.507	40.6808	38.3519	32.2211
ACP2	2125	33	36	33	67	128	211	1.82038	1.96384	2.00235	5.20011	10.8343	17.0887
ACP5	1462	159	201	146	490	1172	937	12.7484	15.9371	12.8763	55.2771	144.188	110.3
ACP6	1799	14	10	12	46	54	66	0.912228	0.644363	0.860072	4.21719	5.39899	6.31389
ACPL2	2885	51	89	53	61	70	100	2.0722	3.57607	2.36872	3.48723	4.36417	5.96539
ACPP	1813	1	2	3	6	6	23	0.064656	0.127877	0.213358	0.545821	0.595255	2.18331
ACPT	1236	0	0	0	0	2	0	0	0	0	0	0.291046	0
ACRBP	1656	2	1	5	10	17	12	0.141572	0.0700005	0.389309	0.995947	1.84645	1.24711
ACRC	3289	77	68	61	310	294	292	2.74431	2.39666	2.39139	15.5451	16.078	15.2793
ACRV1	1163	0	0	0	0	0	0	0	0	0	0	0	0
ACSBG1	3144	8	10	8	20	20	24	0.298273	0.368705	0.328089	1.04917	1.14419	1.31375
ACSBG2	2277	0	0	0	0	0	0	0	0	0	0	0	0
ACSF2	1489	222	253	207	621	588	636	17.4769	19.6964	17.925	68.785	71.0285	73.5101
ACSF3	1901	52	45	39	123	96	148	3.20647	2.74405	2.64525	10.6714	9.0832	13.3987
ACSL1	4117	1497	1587	1392	531	411	421	42.6233	44.6846	43.5956	21.2721	17.956	17.5989
ACSL3	2793	204	167	145	258	314	352	8.56181	6.93118	6.69394	15.2351	20.2213	21.6898
ACSL4	3234	34	32	39	166	318	256	1.23238	1.14702	1.55492	8.46574	17.6863	13.6234
ACSL5	3046	40	36	28	202	374	340	1.53935	1.37004	1.18526	10.9375	22.0847	19.2103
ACSL6	3673	2	3	4	10	4	11	0.0638286	0.0946808	0.140418	0.44903	0.195879	0.515414
ACSM2B	3010	0	0	0	0	0	0	0	0	0	0	0	0
ACSM3	2580	2	4	1	18	17	15	0.0908692	0.179722	0.0499764	1.15067	1.18517	1.00059
ACSM4	1743	0	0	0	0	0	0	0	0	0	0	0	0
ACSM5	2762	0	3	1	35	25	36	0	0.12591	0.0466832	2.08997	1.62804	2.24318
ACSS1	3142	1681	1708	1470	1284	1036	1098	62.7145	63.0149	60.3248	67.3993	59.3066	60.1424
ACSS2	2829	4327	4532	3899	3393	1588	1629	179.292	185.703	177.707	197.81	100.964	99.0998
ACSS3	4244	157	147	125	354	282	280	4.33641	4.01517	3.79769	13.757	11.9515	11.3545
ACTA1	1380	7	4	3	13	24	31	0.594601	0.336003	0.280302	1.55368	3.12811	3.86605
ACTA2	1401	1583	1644	1427	2153	2357	2210	132.449	136.027	131.332	253.456	302.602	271.48
ACTB	1756	2491	2785	2250	10142	13345	11465	166.286	183.849	165.212	952.567	1366.92	1123.66
ACTBL2	2853	1	3	1	0	0	1	0.041087	0.121894	0.0451942	0	0	0.060323
ACTC1	1319	1	0	1	6	6	1	0.0888713	0	0.0977552	0.750245	0.818194	0.130479
ACTG2	1332	302	329	258	176	176	115	26.5772	28.6321	24.9747	21.7924	23.7661	14.8586
ACTL10	555	1	0	0	1	2	1	0.211209	0	0	0.297169	0.648167	0.310093
ACTL6A	1877	41	20	26	83	94	116	2.56051	1.23517	1.78605	7.29307	9.00769	10.636
ACTL6B	1329	0	0	0	0	0	0	0	0	0	0	0	0
ACTL7A	1517	0	0	0	0	0	0	0	0	0	0	0	0
ACTL7B	1230	0	0	0	0	0	0	0	0	0	0	0	0
ACTL8	1098	0	0	0	0	1	2	0	0	0	0	0.163813	0.313482
ACTL9	1582	0	0	0	0	0	0	0	0	0	0	0	0
ACTN1	3140	844	890	742	1556	2005	2221	31.5079	32.8566	30.469	81.7291	114.851	121.732
ACTN2	4442	8	5	10	6	13	20	0.211114	0.130483	0.290273	0.222776	0.526398	0.774883
ACTN3	2783	10	17	14	20	42	36	0.421205	0.708105	0.648633	1.18526	2.71447	2.22625
ACTN4	2508	872	858	761	1914	2514	2797	40.7563	39.6571	39.1239	125.867	180.297	191.933
ACTR10	1478	69	79	56	214	264	192	5.47244	6.19604	4.88538	23.8801	32.1277	22.3569
ACTR1A	3500	118	142	88	327	484	519	3.95203	4.70308	3.2419	15.4091	24.8729	25.5202
ACTR1B	2117	184	209	165	462	529	553	10.1883	11.4442	10.0496	35.993	44.9453	44.9561
ACTR2	2772	50	46	46	153	179	170	2.11438	1.92365	2.13968	9.10322	11.6147	10.5546
ACTR3	2409	175	186	160	765	957	755	8.51545	8.9503	8.56382	52.3747	71.4537	53.938
ACTR3B	1418	88	86	53	375	263	299	7.27466	7.03046	4.8193	43.6166	33.3602	36.2894
ACTR5	2725	52	73	49	164	203	203	2.23688	3.1054	2.31854	9.92599	13.3992	12.8208
ACTR6	3291	23	13	12	108	134	104	0.819231	0.457907	0.470152	5.41243	7.32363	5.43864
ACTR8	2086	50	44	46	115	174	156	2.80971	2.44512	2.84334	9.09243	15.0032	12.8705
ACTRT1	1134	0	0	0	0	0	0	0	0	0	0	0	0
ACTRT2	1409	0	0	0	0	0	0	0	0	0	0	0	0
ACTRT3	1551	6	12	4	12	12	11	0.453467	0.896873	0.332531	1.27605	1.39162	1.22058
ACVR1B	1972	122	139	127	103	149	208	7.25202	8.17089	8.30389	8.61444	13.5903	18.1527
ACVR1C	1632	1	0	1	0	3	3	0.0718267	0	0.0790068	0	0.330637	0.316363
ACVR2B	2561	16	16	14	21	35	58	0.732347	0.724223	0.70486	1.3524	2.45815	3.89765
ACVRL1	2103	135	152	128	330	547	586	7.5249	8.37849	7.84793	25.8804	46.784	47.956
ACY1	1289	35	35	27	97	99	97	3.18289	3.14758	2.70082	12.4112	13.8144	12.951
ACYP1	954	14	15	10	31	43	36	1.72023	1.82266	1.35156	5.35932	8.10718	6.49439
ACYP2	791	13	11	13	33	28	20	1.92652	1.61205	2.1191	6.88072	6.36695	4.35149
ADA	1844	21	18	14	100	161	165	1.33495	1.13155	0.97893	8.94408	15.7042	15.3995
ADAD1	1787	1	0	0	1	0	0	0.0655967	0	0	0.0922937	0	0
ADAD2	996	0	0	0	1	0	0	0	0	0	0.165591	0	0
ADAL	4116	109	110	114	237	260	252	3.10426	3.09798	3.5712	9.49663	11.3618	10.5368
ADAM10	4925	194	185	167	812	932	879	4.61745	4.35439	4.37215	27.1923	34.0376	30.7162
ADAM11	3398	5	6	2	4	19	16	0.172486	0.204687	0.0758912	0.194148	1.00573	0.810366
ADAM12	7650	38	40	29	76	148	118	0.582275	0.606122	0.488789	1.63851	3.47977	2.65464
ADAM15	2914	131	142	115	634	883	837	5.26973	5.64886	5.08854	35.8836	54.5031	49.4334
ADAM17	3838	214	255	205	577	643	581	6.53605	7.70188	6.88705	24.7952	30.1339	26.0529
ADAM18	2619	0	0	0	0	0	0	0	0	0	0	0	0
ADAM19	7152	121	80	83	359	614	601	1.98319	1.29665	1.49636	8.27873	15.4415	14.4621
ADAM20	2379	0	1	1	3	8	5	0	0.0487267	0.0541989	0.207981	0.604847	0.36171
ADAM21	2346	34	24	24	38	16	13	1.69886	1.18589	1.31907	2.67148	1.22671	0.953674
ADAM22	3861	1	0	2	0	5	0	0.0303603	0	0.0667905	0	0.232927	0
ADAM23	2286	0	0	0	2	6	2	0	0	0	0.144295	0.47209	0.15057
ADAM28	2247	2	0	2	51	128	120	0.104336	0	0.114766	3.74338	10.2461	9.191
ADAM29	2187	0	0	0	0	0	0	0	0	0	0	0	0
ADAM30	2139	0	0	0	0	0	0	0	0	0	0	0	0
ADAM32	2355	0	0	0	0	0	1	0	0	0	0	0	0.0730792
ADAM33	2424	78	85	46	277	622	764	3.77197	4.06488	2.44686	18.8471	46.1538	54.2432
ADAM7	2400	0	0	0	0	1	0	0	0	0	0	0.0749443	0
ADAM9	3639	70	94	68	244	485	406	2.25487	2.99438	2.40941	11.0587	23.9723	19.2012
ADAMDEC1	2154	13	9	6	96	561	229	0.707463	0.484349	0.359162	7.35059	46.8454	18.2968
ADAMTS1	4698	130	155	114	506	1031	875	3.24367	3.82455	3.12879	17.7637	39.4726	32.0538
ADAMTS10	2740	33	32	23	161	283	294	1.41179	1.35382	1.08234	9.69107	18.5774	18.4664
ADAMTS12	5122	20	11	19	45	67	87	0.457717	0.248952	0.478298	1.449	2.3528	2.92324
ADAMTS13	4940	2	2	5	7	38	45	0.047458	0.0469315	0.130505	0.233705	1.38359	1.56773
ADAMTS14	5055	1	4	5	23	35	43	0.0231892	0.0917277	0.127536	0.750418	1.24536	1.46397
ADAMTS15	1825	21	12	18	25	78	89	1.34885	0.762219	1.27173	2.2593	7.68744	8.39289
ADAMTS16	4502	0	2	3	8	3	12	0	0.0514975	0.0859212	0.293077	0.119858	0.458733
ADAMTS17	5725	56	51	39	137	89	75	1.14662	1.03266	0.878362	3.94677	2.79617	2.2546
ADAMTS18	5650	8	5	4	94	245	324	0.165977	0.102585	0.0912843	2.74395	7.79951	9.86918
ADAMTS19	4373	3	2	1	2	13	9	0.080417	0.0530166	0.0294853	0.0754305	0.534704	0.354199
ADAMTS2	5331	104	113	77	167	378	275	2.28681	2.45715	1.86237	5.16659	12.7536	8.87786
ADAMTS20	6003	0	1	0	1	1	1	0	0.0193105	0	0.0274744	0.0299627	0.0286692
ADAMTS3	3805	17	22	10	41	49	43	0.523722	0.670239	0.338867	1.77716	2.31628	1.9449
ADAMTS4	3039	15	6	5	49	69	47	0.578585	0.228866	0.212141	2.65927	4.08383	2.66165
ADAMTS5	5023	55	48	48	111	163	166	1.28353	1.10774	1.23215	3.64465	5.83679	5.6876
ADAMTS6	6371	1	7	1	13	29	39	0.0183992	0.127366	0.0202384	0.336537	0.818729	1.05352
ADAMTS7	4793	24	29	17	232	416	494	0.586962	0.701378	0.457326	7.9832	15.6112	17.738
ADAMTS8	2922	1	1	2	8	13	19	0.0401168	0.0396718	0.088254	0.451551	0.800226	1.11907
ADAMTS9	7351	121	130	133	377	615	436	1.9295	2.05002	2.33287	8.45846	15.048	10.2076
ADAMTSL1	5747	8	10	4	12	20	20	0.163176	0.201707	0.0897436	0.344379	0.625948	0.598926
ADAMTSL2	2289	9	12	9	70	197	139	0.460896	0.607711	0.506969	5.0437	15.48	10.4509
ADAMTSL3	6906	41	42	35	93	247	226	0.695927	0.704992	0.653471	2.22102	6.4331	5.63205
ADAMTSL4	4635	123	103	94	728	1349	1252	3.11073	2.57602	2.61495	25.9047	52.3494	46.4878
ADAMTSL5	1748	10	18	11	52	115	146	0.670602	1.19369	0.811401	4.90635	11.8333	14.3746
ADAP2	4100	44	54	60	239	439	430	1.25798	1.52676	1.88691	9.61414	19.2589	18.0497
ADAR	5509	388	405	349	842	1049	1215	8.25592	8.52205	8.1684	25.2079	34.2494	37.9567
ADARB1	2340	168	172	163	184	209	310	8.41588	8.52068	8.98165	12.9688	16.065	22.7998
ADARB2	2604	1	0	0	0	0	0	0.0450158	0	0	0	0	0
ADAT1	2692	29	40	18	48	65	74	1.26278	1.72245	0.862148	2.94078	4.34298	4.73087
ADAT2	1418	3	5	5	11	32	21	0.248	0.408748	0.454651	1.27942	4.05904	2.54875
ADAT3	1620	7	14	11	32	35	43	0.506512	1.00179	0.875512	3.25785	3.886	4.56812
ADC	1672	4	3	1	3	7	11	0.280434	0.207992	0.0771167	0.295925	0.753029	1.13225
ADCK1	2840	27	39	27	57	37	50	1.11443	1.59187	1.22583	3.31019	2.34333	3.02995
ADCK2	2457	53	48	43	99	106	128	2.52858	2.26463	2.25656	6.64548	7.7598	8.96581
ADCK3	2952	405	422	381	834	384	493	16.0822	16.5713	16.6415	46.5957	23.3972	28.7419
ADCK4	2138	48	50	49	177	204	270	2.63172	2.71097	2.95511	13.6541	17.1622	21.734
ADCK5	1235	95	110	84	442	423	453	9.01702	10.3249	8.76995	59.0272	61.606	63.1271
ADCY1	3013	0	1	0	1	2	7	0	0.0384736	0	0.0547391	0.119393	0.399837
ADCY10	4272	16	16	8	0	1	3	0.439031	0.434161	0.241459	0	0.0421035	0.120858
ADCY2	3739	4	3	6	41	92	62	0.125404	0.0930095	0.206909	1.80853	4.4257	2.85378
ADCY3	3970	27	27	22	113	204	217	0.797223	0.788379	0.714524	4.69445	9.2425	9.40706
ADCY4	3456	97	91	87	318	440	521	3.29006	3.05231	3.24586	15.1757	22.8996	25.9447
ADCY5	3024	29	26	24	68	107	146	1.12415	0.996674	1.02333	3.70872	6.36432	8.30913
ADCY6	5420	623	645	530	1052	828	986	13.474	13.795	12.6084	32.012	27.4777	31.3085
ADCY7	6034	52	49	59	413	750	804	1.01019	0.941353	1.26076	11.2886	22.3566	22.9316
ADCY8	3471	2	1	1	4	17	15	0.0675432	0.033397	0.0371475	0.190065	0.880935	0.74374
ADCY9	7222	131	119	107	159	280	272	2.12628	1.91008	1.91034	3.63108	6.97349	6.4818
ADCYAP1	599	0	0	0	0	0	0	0	0	0	0	0	0
ADCYAP1R1	2454	1	2	1	8	17	29	0.0477674	0.094475	0.0525424	0.537665	1.24602	2.0338
ADD1	3750	691	717	573	2410	3273	3842	21.6	22.1641	19.7019	105.994	156.987	176.324
ADD2	4168	1	6	4	6	17	16	0.0281241	0.166873	0.123742	0.237422	0.73362	0.660658
ADD3	4423	493	468	430	841	1311	1376	13.0658	12.2656	12.5353	31.36	53.3133	53.5409
ADGB	5443	0	0	0	0	2	3	0	0	0	0	0.0660909	0.0948566
ADH5	1929	231	220	214	362	440	463	14.0374	13.2206	14.3043	30.9509	41.027	41.3079
ADH6	637	4	2	5	29	39	34	0.736083	0.363959	1.01208	7.50853	11.0122	9.18595
ADH7	1140	0	0	0	0	0	0	0	0	0	0	0	0
ADHFE1	1788	9	13	10	39	37	30	0.59004	0.842825	0.721136	3.59744	3.72206	2.88761
ADI1	1158	251	275	207	765	494	557	25.4081	27.5287	23.0487	108.956	76.7305	82.7811
ADIG	1394	0	0	0	1	2	1	0	0	0	0.118313	0.258058	0.123459
ADIPOQ	2636	68	75	72	42	97	45	3.02392	3.2982	3.52186	2.62785	6.61875	2.938
ADIPOR1	1953	341	330	267	544	540	549	20.4672	19.5872	17.6276	45.9402	49.7326	48.3787
ADIPOR2	1915	306	299	263	151	147	154	18.7309	18.0994	17.7081	13.0048	13.807	13.84
ADIRF	316	25	21	24	118	190	232	9.27383	7.7036	9.79284	61.5874	108.147	126.353
ADK	2271	88	81	60	102	141	98	4.54226	4.13456	3.40658	7.40764	11.1674	7.42666
ADM	1601	140	135	122	1025	3378	2236	10.2505	9.77471	9.82546	105.592	379.505	240.362
ADM5	568	4	1	2	20	28	19	0.825502	0.204086	0.454011	5.80735	8.86665	5.75691
ADNP	6025	316	387	283	1087	1340	1428	6.14804	7.44587	6.05639	29.7556	40.0035	40.7902
ADNP2	4144	103	106	96	194	280	296	2.91356	2.96516	2.98701	7.72109	12.1531	12.293
ADO	5260	136	134	111	308	336	356	3.03082	2.95312	2.72096	9.65743	11.4896	11.6479
ADORA1	1721	0	0	2	1	4	9	0	0	0.149842	0.0958331	0.418051	0.900007
ADORA2A	287	5	3	0	3	2	6	2.04218	1.21172	0	1.72399	1.25342	3.59794
ADORA2B	1605	331	337	298	185	180	151	24.1746	24.3398	23.9401	19.0105	20.1719	16.1915
ADORA3	3752	34	37	28	45	88	90	1.06224	1.14314	0.962232	1.97809	4.21861	4.12823
ADPGK	2616	342	372	304	335	289	292	15.3248	16.4842	14.9837	21.1205	19.8705	19.2101
ADPRH	1347	5	5	4	17	25	32	0.43512	0.430293	0.382893	2.08151	3.33828	4.08853
ADPRHL1	914	0	0	0	2	0	0	0	0	0	0.360895	0	0
ADPRHL2	3375	92	102	88	340	282	339	3.19536	3.50339	3.36197	16.6151	15.0288	17.2866
ADPRM	1425	5	7	10	31	45	82	0.411303	0.569436	0.904836	3.58793	5.67999	9.90338
ADRA1A	1511	6	6	3	4	19	27	0.465472	0.460308	0.256001	0.436608	2.26172	3.07527
ADRA1B	1646	2	2	0	1	4	6	0.142432	0.140852	0	0.1002	0.437099	0.627344
ADRA1D	2508	11	11	10	38	34	71	0.514128	0.508425	0.514111	2.49892	2.43838	4.87209
ADRA2A	2753	13	15	11	74	135	144	0.553533	0.631607	0.515194	4.43325	8.82018	9.00204
ADRA2B	2655	16	13	9	33	37	54	0.706418	0.567598	0.437082	2.04996	2.50661	3.50037
ADRA2C	585	1	2	0	5	19	20	0.200378	0.396311	0	1.40965	5.84181	5.88381
ADRB1	681	23	24	21	9	2	7	3.95901	4.08532	3.97609	2.17968	0.528242	1.76903
ADRB2	2046	57	55	40	90	116	106	3.26569	3.11615	2.5208	7.25493	10.1977	8.9163
ADRBK1	1787	279	282	207	415	395	390	18.3015	18.2931	14.9359	38.3019	39.7578	37.5599
ADRBK2	2678	40	36	28	117	212	199	1.75088	1.55831	1.34813	7.20563	14.2389	12.7887
ADRM1	1615	220	249	230	436	402	458	15.9682	17.8726	18.3628	44.5257	44.7717	48.8065
ADSL	1552	53	60	65	229	240	265	4.00305	4.48148	5.40015	24.3355	27.8144	29.3859
ADSS	2518	29	37	28	214	213	202	1.35005	1.70336	1.43379	14.017	15.2151	13.8064
ADSSL1	4686	151	146	105	210	190	239	3.7773	3.6117	2.88916	7.39118	7.29291	8.77769
ADTRP	2317	3	11	9	78	47	57	0.151775	0.550336	0.500842	5.5522	3.64856	4.23383
AEBP1	3362	870	916	749	3156	4644	4291	30.3339	31.5834	28.7256	154.823	248.453	219.657
AEBP2	4180	85	72	58	299	353	272	2.38369	1.99672	1.78911	11.7975	15.1897	11.1989
AEN	993	27	19	25	31	39	65	3.18728	2.21802	3.2462	5.14884	7.06423	11.2655
AES	1004	342	347	267	1149	1140	1174	39.9299	40.0643	34.2896	188.748	204.231	201.242
AFAP1	2942	120	100	99	259	297	459	4.78129	3.94021	4.33887	14.5196	18.1578	26.8506
AFAP1L1	3984	21	25	19	115	139	146	0.617883	0.727415	0.61492	4.76075	6.27545	6.30693
AFAP1L2	3631	14	28	27	216	270	319	0.451968	0.893909	0.958787	9.81124	13.3748	15.1199
AFF1	8498	545	482	437	686	773	907	7.51772	6.57494	6.63055	13.3139	16.3611	18.3686
AFF2	8387	33	45	38	51	88	89	0.461226	0.621967	0.5842	1.00291	1.88723	1.82628
AFF3	3275	46	40	41	32	87	117	1.64647	1.41583	1.6142	1.61152	4.77813	6.14836
AFF4	9618	298	292	262	638	830	771	3.63193	3.51933	3.51238	10.9404	15.5218	13.796
AFG3L2	3233	372	371	342	602	631	663	13.4879	13.3024	13.6397	30.7105	35.1054	35.2933
AFM	2255	0	0	0	0	0	0	0	0	0	0	0	0
AFMID	1481	11	8	8	30	21	26	0.870651	0.626176	0.696497	3.34089	2.55043	3.02136
AFTPH	3838	210	196	192	450	404	375	6.41388	5.91988	6.45031	19.3377	18.9333	16.8155
AGA	1145	80	81	84	176	184	186	8.19013	8.20052	9.45929	25.3515	28.9043	27.9571
AGAP1	2211	118	120	108	151	159	249	6.25604	6.2915	6.29825	11.2638	12.9348	19.3818
AGAP2	2877	2	3	3	32	28	47	0.0814885	0.120877	0.134452	1.83445	1.75052	2.81153
AGAP3	1826	129	86	88	245	277	307	8.28124	5.45958	6.21393	22.129	27.2853	28.9349
AGBL1	3234	0	0	0	0	0	0	0	0	0	0	0	0
AGBL2	3330	1	3	1	24	27	43	0.0352016	0.104433	0.0387204	1.18868	1.45838	2.22233
AGBL3	2757	2	4	2	8	8	6	0.0850354	0.168184	0.0935358	0.478575	0.521919	0.374541
AGBL5	3086	58	60	51	194	185	225	2.20312	2.25381	2.13088	10.3682	10.7827	12.5479
AGER	1933	12	5	10	36	37	38	0.727706	0.299847	0.667041	3.07162	3.44286	3.38327
AGFG1	4375	65	59	66	274	294	256	1.74157	1.56328	1.94514	10.3293	12.087	10.0704
AGFG2	2887	69	85	78	126	160	229	2.80162	3.41298	3.48363	7.19814	9.96834	13.6513
AGK	1702	36	27	25	79	91	104	2.47942	1.83893	1.89393	7.65533	9.61682	10.5162
AGL	7645	52	72	60	242	253	303	0.797319	1.09173	1.01195	5.22077	5.95241	6.82102
AGMAT	1007	1	0	0	0	3	3	0.116406	0	0	0	0.535848	0.512715
AGMO	2170	2	1	0	2	11	2	0.108038	0.0534198	0	0.152008	0.911765	0.158619
AGO1	4006	94	80	77	150	256	351	2.75057	2.31495	2.47836	6.17557	11.4942	15.0793
AGO2	3464	118	122	97	139	178	290	3.9931	4.08266	3.61059	6.6181	9.24255	14.408
AGO3	3284	38	27	18	40	59	88	1.3564	0.953064	0.706731	2.00888	3.23146	4.61173
AGO4	4471	63	63	63	214	306	282	1.65174	1.63342	1.81686	7.89416	12.3102	10.855
AGP	760	0	0	1	60	81	58	0	0	0.169657	13.0207	19.17	13.1341
AGPAT2	612	12	13	10	47	92	90	2.29846	2.46237	2.10685	12.6661	27.0387	25.309
AGPAT3	3347	444	436	385	487	499	541	15.5501	15.1005	14.8317	23.9977	26.816	27.818
AGPAT4	1936	460	461	416	310	88	94	27.8522	27.6031	27.7059	26.4091	8.17574	8.35616
AGPAT5	1350	21	22	18	58	101	71	1.82344	1.88908	1.71919	7.08583	13.4567	9.05126
AGPAT6	1768	2214	2381	1980	1079	628	665	146.792	156.113	144.4	100.655	63.8892	64.7327
AGPAT9	1440	1	5	0	11	15	14	0.0814036	0.402503	0	1.25987	1.87361	1.67321
AGPS	7201	160	152	155	267	436	301	2.60455	2.44688	2.77539	6.11526	10.8904	7.1938
AGR2	972	101	89	89	9	3	4	12.1804	10.6142	11.8061	1.52712	0.555143	0.708236
AGR3	807	0	0	0	0	0	0	0	0	0	0	0	0
AGRN	7050	515	572	503	1231	1160	1488	8.56297	9.40521	9.19948	28.7982	29.595	36.3244
AGRP	446	0	0	0	0	0	2	0	0	0	0	0	0.771755
AGT	1990	1	1	0	0	2	0	0.0589051	0.0582517	0	0	0.18077	0
AGTPBP1	4278	20	20	16	68	94	69	0.548019	0.54194	0.482241	2.62159	3.95218	2.77583
AGTR1	1809	30	26	24	66	199	142	1.94397	1.66608	1.71063	6.0173	19.7863	13.5093
AGTR2	1758	0	0	1	2	1	0	0	0	0.0733442	0.187632	0.102313	0
AGTRAP	2332	103	99	88	158	149	177	5.17744	4.92117	4.86563	11.1744	11.4923	13.0626
AGXT2	1840	0	6	0	4	2	4	0	0.378003	0	0.358541	0.195507	0.374134
AHCTF1	8366	195	170	142	459	609	609	2.73227	2.35555	2.18854	9.04881	13.0933	12.5281
AHCY	2140	779	834	666	1358	1022	1148	42.6707	45.1766	40.1278	104.66	85.8988	92.3236
AHCYL1	3605	351	371	333	732	808	843	11.4132	11.9297	11.9103	33.489	40.314	40.2445
AHCYL2	4830	1406	1430	1214	312	158	159	34.1228	34.3203	32.4083	10.6538	5.88382	5.66545
AHDC1	2902	88	55	68	174	297	290	3.55461	2.19698	3.02132	9.88891	18.4081	17.1983
AHI1	3553	17	11	12	58	82	106	0.560867	0.358888	0.435482	2.69234	4.15115	5.13446
AHNAK	17975	3663	3786	3182	15432	33084	42317	23.8877	24.4159	22.8253	141.596	331.054	405.164
AHNAK2	14519	107	118	93	671	1707	1902	0.86388	0.942122	0.825906	7.62224	21.1469	22.5454
AHR	5339	48	54	25	494	590	563	1.05387	1.17245	0.60376	15.2603	19.8766	18.1482
AHRR	1219	0	0	0	0	1	1	0	0	0	0	0.147552	0.141182
AHSA1	1355	158	184	154	389	408	448	13.6686	15.7413	14.6543	47.3486	54.159	56.9014
AHSA2	1912	13	18	12	77	91	69	0.797006	1.09131	0.809241	6.64201	8.56058	6.21077
AHSG	1557	0	0	1	0	0	0	0	0	0.0828125	0	0	0
AHSP	644	1	2	1	1	2	1	0.182021	0.360003	0.200216	0.256101	0.558591	0.267238
AICDA	606	0	0	0	0	0	0	0	0	0	0	0	0
AIDA	2850	134	178	134	501	695	630	5.51145	7.23997	6.0624	28.9928	43.8621	38.0435
AIF1	723	20	26	21	102	136	152	3.24263	4.16866	3.74512	23.268	33.8338	36.1818
AIF1L	3296	90	113	73	199	451	421	3.20082	3.97423	2.85575	9.95778	24.6116	21.9826
AIFM1	2410	240	303	225	276	256	281	11.6735	14.5743	12.0379	18.8881	19.1061	20.0666
AIFM2	1577	32	51	31	196	219	214	2.37862	3.74887	2.53463	20.4984	24.9783	23.3543
AIG1	1804	9	13	10	61	109	81	0.584807	0.83535	0.71474	5.57686	10.8678	7.72739
AIM1	6408	703	736	682	443	416	484	12.8599	13.3143	13.7229	11.4019	11.6767	12.9989
AIM2	676	0	0	0	0	0	0	0	0	0	0	0	0
AIMP1	1156	58	66	50	249	236	222	5.88134	6.61832	5.57695	35.5253	36.7201	33.0506
AIMP2	1160	104	94	80	159	160	175	10.5095	9.39359	8.89235	22.6066	24.8091	25.9636
AIP	1243	127	158	128	267	354	342	11.9767	14.7349	13.2777	35.4272	51.225	47.3521
AIPL1	1252	0	0	0	0	0	0	0	0	0	0	0	0
AIRE	1785	0	0	0	0	0	0	0	0	0	0	0	0
AJAP1	1443	0	0	0	2	7	6	0	0	0	0.228592	0.872532	0.715598
AJUBA	2034	48	55	33	199	243	263	2.76628	3.13454	2.09193	16.1361	21.4884	22.253
AK1	575	16	10	13	26	111	93	3.26181	2.01602	2.91514	7.45765	34.722	27.8355
AK2	1815	673	689	605	805	423	438	43.4655	44.0052	42.9797	73.1503	41.9192	41.5319
AK3	2624	345	369	328	451	438	383	15.4121	16.3014	16.1174	28.3471	30.0234	25.12
AK4	1393	3	6	5	3	17	25	0.252451	0.4993	0.462811	0.355195	2.19507	3.08868
AK5	3121	0	0	0	2	0	3	0	0	0	0.10569	0	0.165429
AK7	2424	1	2	2	15	23	28	0.0483586	0.0956443	0.106385	1.0206	1.70665	1.98797
AK8	1243	17	17	11	29	23	25	1.60319	1.5854	1.14105	3.8479	3.32818	3.46141
AK9	6315	0	0	0	0	0	1	0	0	0	0	0	0.0272528
AKAP1	2962	392	445	372	491	405	511	15.5134	17.4155	16.1936	27.3397	24.5935	29.6907
AKAP10	3297	95	115	83	190	256	309	3.37762	4.04334	3.24596	9.50454	13.966	16.1296
AKAP11	9406	275	242	234	705	984	922	3.42716	2.98244	3.20771	12.3618	18.8165	16.8698
AKAP12	7883	136	138	103	452	1383	1213	2.02234	2.02931	1.68473	9.45678	31.5559	26.4822
AKAP13	8110	394	435	348	919	1251	1470	5.69484	6.2177	5.53277	18.6892	27.7451	31.1947
AKAP14	2642	11	9	15	67	55	58	0.488052	0.394886	0.732054	4.18253	3.74438	3.77815
AKAP2	8050	252	228	197	590	1166	979	3.66953	3.28322	3.1554	12.088	26.0527	20.9301
AKAP3	3155	16	9	10	17	18	16	0.594466	0.330678	0.408682	0.888682	1.02618	0.872781
AKAP4	2981	15	11	7	128	237	263	0.589842	0.427752	0.302775	7.08182	14.3	15.1837
AKAP5	2095	12	12	7	86	74	90	0.671434	0.663986	0.430823	6.77035	6.35327	7.39338
AKAP6	8404	9	11	6	25	25	32	0.125534	0.151729	0.0920555	0.490626	0.535061	0.655312
AKAP7	3117	9	5	4	107	96	108	0.338464	0.185949	0.165466	5.66166	5.53967	5.96309
AKAP8	2599	216	222	179	415	484	579	9.74213	9.90167	8.88037	26.3353	33.4957	38.3404
AKAP8L	1742	130	169	130	912	832	942	8.74785	11.2461	9.62232	86.3462	85.9063	93.0652
AKAP9	12301	552	506	488	1246	1364	1555	5.26023	4.76839	5.11522	16.7061	19.9445	21.7558
AKIP1	1065	33	23	15	98	90	99	3.63221	2.50346	1.81604	15.1766	15.2	15.9982
AKIRIN1	5497	84	68	79	355	474	373	1.79127	1.43399	1.85304	10.6512	15.5097	11.678
AKNA	4642	45	49	42	226	339	453	1.13635	1.22364	1.16662	8.02971	13.1354	16.7949
AKNAD1	2607	0	0	0	0	1	0	0	0	0	0	0.0689936	0
AKR1A1	1445	250	263	224	294	240	300	20.2805	21.0984	19.9878	33.5565	29.874	35.7304
AKR1B1	1393	18	16	6	45	103	99	1.5147	1.33147	0.555373	5.32792	13.2995	12.2312
AKR1B10	1065	0	0	0	0	0	0	0	0	0	0	0	0
AKR1D1	2360	0	0	0	0	0	0	0	0	0	0	0	0
AKR1E2	1624	9	8	5	15	9	13	0.649625	0.571039	0.39698	1.52336	0.996796	1.37766
AKR7A2	1164	221	216	165	390	292	328	22.2559	21.5111	18.2774	55.2597	45.1211	48.4959
AKT1	1580	711	762	667	968	883	990	52.7496	55.9061	54.4319	101.045	100.52	107.836
AKT1S1	1278	119	137	135	197	139	152	10.915	12.4266	13.6203	25.4233	19.5629	20.469
AKT2	1627	291	308	254	403	413	524	20.9658	21.9445	20.1294	40.8521	45.6575	55.4279
AKT3	5209	78	94	63	367	676	691	1.75528	2.09187	1.55945	11.6201	23.3422	22.8301
AKTIP	2175	124	128	115	487	363	325	6.68296	6.82201	6.81747	36.9289	30.0191	25.7163
ALAD	1266	71	65	73	136	136	144	6.57402	5.9517	7.43488	17.7175	19.3221	19.5755
ALAS1	2253	110	90	93	203	302	333	5.72319	4.63066	5.32239	14.8604	24.1099	25.4371
ALB	2072	1	0	0	0	1	0	0.056574	0	0	0	0.086808	0
ALCAM	4388	52	60	39	864	823	738	1.38913	1.58506	1.14599	32.4746	33.7352	28.945
ALDH16A1	3020	50	55	46	142	154	175	1.94075	2.11114	1.96397	7.75493	9.17199	9.97276
ALDH18A1	3524	405	402	354	119	144	156	13.4718	13.2237	12.9524	5.56939	7.34981	7.61856
ALDH1A1	2352	516	454	420	687	618	451	25.7169	22.3759	23.0248	48.1744	47.2608	33.0007
ALDH1A2	2199	5	4	2	13	11	9	0.266533	0.210861	0.117271	0.975023	0.89974	0.704371
ALDH1A3	3696	33	41	31	238	573	489	1.04662	1.28592	1.08147	10.6204	27.8851	22.7699
ALDH1B1	1594	0	0	0	0	0	0	0	0	0	0	0	0
ALDH1L1	3421	4	4	2	6	21	14	0.137061	0.13554	0.0753809	0.289264	1.10412	0.704303
ALDH1L2	7001	129	152	117	175	523	394	2.15991	2.51678	2.15482	4.12263	13.4367	9.68547
ALDH2	1876	172	189	143	502	1233	1178	10.7474	11.6786	9.82851	44.1334	118.217	108.068
ALDH3A1	1617	1	0	1	0	1	0	0.072493	0	0.0797397	0	0.111235	0
ALDH3A2	2873	237	236	211	656	845	948	9.66983	9.52222	9.46959	37.6587	52.9018	56.7881
ALDH3B1	1902	86	97	57	82	96	138	5.30022	5.91184	3.8641	7.1105	9.07842	12.4869
ALDH4A1	2860	63	49	44	115	138	236	2.58215	1.98606	1.98368	6.63175	8.67886	14.2014
ALDH5A1	3783	172	154	131	172	183	261	5.32965	4.71896	4.46498	7.49875	8.70091	11.8738
ALDH6A1	3600	249	211	234	461	426	407	8.1078	6.79425	8.38104	21.1201	21.2842	19.457
ALDH7A1	4037	384	364	302	807	721	812	11.1501	10.4521	9.64568	32.9694	32.1238	34.6164
ALDH8A1	2332	0	0	0	0	0	0	0	0	0	0	0	0
ALDH9A1	2236	173	201	132	655	876	906	9.06944	10.4204	7.61179	48.3132	70.4664	69.7334
ALDOA	2581	1565	1649	1472	2432	2323	2507	71.0776	74.0618	73.5367	155.408	161.887	167.167
ALDOB	1753	0	0	1	0	2	5	0	0	0.0735534	0	0.20521	0.490877
ALDOC	1586	101	83	70	30	23	16	7.46491	6.06648	5.69088	3.11971	2.6084	1.73621
ALG1	1397	144	140	145	111	101	135	12.0829	11.617	13.3831	13.1046	13.0039	16.6311
ALG10	3474	48	63	44	157	160	174	1.61964	2.10219	1.63308	7.45361	8.284	8.61993
ALG11	1696	68	73	71	80	121	137	4.69991	4.98952	5.3978	7.77966	12.8324	13.9021
ALG12	2113	390	393	330	433	374	466	21.6357	21.5603	20.1372	33.7975	31.8362	37.9552
ALG13	3873	44	62	50	244	249	214	1.33172	1.85569	1.66459	10.3906	11.5638	9.50935
ALG14	942	48	39	45	78	80	74	5.97306	4.79927	6.15951	13.6565	15.2753	13.5196
ALG2	2504	143	151	136	90	107	130	6.69434	6.99044	7.00308	5.92795	7.68598	8.93498
ALG3	870	66	73	54	64	69	59	8.89265	9.72669	8.00311	12.1327	14.2653	11.6712
ALG5	1035	124	142	123	125	101	127	14.0439	15.9041	15.3232	19.9189	17.5522	21.1178
ALG6	2369	24	21	16	90	107	89	1.18755	1.02758	0.870842	6.26576	8.12397	6.46561
ALG8	2040	34	38	42	77	71	67	1.95369	2.15931	2.65463	6.22526	6.26005	5.65235
ALG9	3357	72	76	73	99	86	91	2.51413	2.62436	2.80386	4.86385	4.60783	4.66525
ALKBH1	2549	43	35	39	100	122	124	1.97745	1.5917	1.97278	6.47033	8.60874	8.37214
ALKBH2	2101	39	50	45	145	124	120	2.17593	2.75871	2.76167	11.3825	10.6156	9.82969
ALKBH3	3768	30	38	31	89	97	93	0.93329	1.16905	1.0608	3.89561	4.63032	4.24773
ALKBH4	777	49	50	50	86	80	91	7.39233	7.45952	8.29724	18.2547	18.519	20.156
ALKBH5	2464	644	616	522	895	895	930	30.6374	28.9802	27.3158	59.9072	65.3329	64.9571
ALKBH6	2032	30	25	20	48	52	60	1.73063	1.42619	1.26909	3.89596	4.60288	5.08174
ALKBH7	589	26	23	18	40	29	38	5.17445	4.52662	3.94041	11.2006	8.85589	11.1033
ALKBH8	2770	8	20	11	47	52	57	0.338545	0.836974	0.512032	2.79843	3.37655	3.54144
ALLC	1653	0	0	0	0	0	0	0	0	0	0	0	0
ALMS1	11543	135	160	133	554	630	861	1.37095	1.6068	1.48565	7.91567	9.81684	12.8372
ALOX12	2677	13	9	10	28	48	54	0.569248	0.389723	0.481655	1.72507	3.2251	3.4716
ALOX12B	2392	0	1	2	2	1	2	0	0.0484619	0.107809	0.1379	0.0751949	0.143898
ALOX15B	2892	0	0	0	75	80	129	0	0	0	4.2772	4.97555	7.67672
ALOX5	2870	14	14	13	72	134	128	0.571811	0.565468	0.584045	4.13759	8.39794	7.6756
ALOX5AP	850	9	7	5	29	55	50	1.24117	0.954642	0.758465	5.62698	11.6384	10.1236
ALOXE3	3091	0	1	1	1	0	0	0	0.0375027	0.0417144	0.0533578	0	0
ALPI	1224	0	0	0	0	1	0	0	0	0	0	0.14695	0
ALPK1	4136	37	51	39	203	210	216	1.04864	1.42939	1.21582	8.09491	9.13248	8.98789
ALPK2	7175	0	0	0	0	4	1	0	0	0	0	0.100274	0.0239863
ALPK3	10026	144	165	128	248	287	376	1.68361	1.90773	1.64614	4.07963	5.14878	6.45423
ALPL	2249	188	192	161	173	117	134	9.79884	9.89631	9.23041	12.6868	9.3572	10.2542
ALS2	6983	77	110	72	174	226	233	1.29257	1.82605	1.32946	4.10964	5.82125	5.74246
ALS2CL	4965	130	116	100	711	720	990	3.06924	2.70832	2.59696	23.6182	26.0833	34.3163
ALS2CR12	1344	3	2	1	2	1	5	0.261655	0.172501	0.0959368	0.24543	0.133829	0.640258
ALX1	1268	0	0	0	0	0	0	0	0	0	0	0	0
ALX3	1692	0	1	3	6	15	25	0	0.0685112	0.228615	0.584854	1.59456	2.54287
ALX4	842	4	2	5	8	24	41	0.556871	0.275346	0.765671	1.56702	5.12683	8.38024
ALYREF	1043	78	76	70	173	194	241	8.76631	8.44678	8.65363	27.3564	33.4555	39.7665
AMACR	1307	19	14	14	58	75	53	1.70406	1.24169	1.38114	7.31895	10.3213	6.97886
AMBN	1474	0	0	1	0	2	0	0	0	0.0874756	0	0.244052	0
AMBP	1522	0	0	0	0	0	0	0	0	0	0	0	0
AMBRA1	4020	323	289	240	349	410	533	9.41852	8.33362	7.69786	14.3184	18.3446	22.8184
AMD1	3364	143	160	149	337	322	285	4.98295	5.51348	5.71104	16.5223	17.2167	14.5805
AMDHD1	1700	7	2	7	53	28	31	0.482676	0.136377	0.530926	5.1419	2.9625	3.13832
AMDHD2	1255	188	202	150	682	378	438	17.5598	18.6582	15.411	89.6267	54.1749	60.0641
AMER2	912	0	0	0	0	0	1	0	0	0	0	0	0.188708
AMER3	2430	0	0	0	0	0	0	0	0	0	0	0	0
AMFR	3176	651	655	514	1249	1492	1503	24.0274	23.9069	20.8673	64.8602	84.4964	81.4447
AMH	742	2	0	2	1	0	0	0.31596	0	0.347545	0.222276	0	0
AMHR2	2617	21	20	14	70	65	122	0.940637	0.885907	0.689777	4.41155	4.46745	8.02307
AMICA1	1943	22	37	32	192	244	269	1.32726	2.20745	2.12355	16.2977	22.5874	23.8267
AMIGO1	4789	39	41	37	106	138	160	0.95461	0.992432	0.996188	3.65054	5.18303	5.74989
AMIGO2	2740	48	51	36	344	438	479	2.05351	2.15765	1.69409	20.7064	28.7523	30.0863
AMIGO3	2990	54	60	54	67	60	82	2.11704	2.32617	2.32867	3.69573	3.60936	4.71984
AML-X	796	0	0	0	1	0	0	0	0	0	0.207197	0	0
AMMECR1	3064	32	25	24	62	62	58	1.22424	0.94583	1.00997	3.33733	3.63959	3.25779
AMMECR1L	4674	129	96	88	290	383	414	3.23525	2.38092	2.42761	10.2331	14.7387	15.2439
AMN1	1023	10	11	12	86	114	99	1.14586	1.24646	1.51248	13.865	20.0437	16.655
AMOTL1	4015	346	313	278	212	339	469	10.1018	9.03692	8.92779	8.70857	15.1867	20.1035
AMOTL2	3609	143	145	115	893	1355	1454	4.64468	4.65739	4.10862	40.8095	67.5308	69.3365
AMPD1	2394	0	0	2	1	3	3	0	0	0.107719	0.0688926	0.225396	0.215666
AMPD2	3563	114	148	122	398	488	537	3.75055	4.81512	4.41498	18.4231	24.6351	25.9384
AMPD3	3440	49	78	57	78	98	140	1.66972	2.62844	2.13649	3.73967	5.1241	7.00413
AMPH	2248	0	1	0	4	6	10	0	0.0515662	0	0.293468	0.48007	0.765576
AMT	2012	120	139	98	341	402	452	6.99133	8.00845	6.28033	27.9527	35.9375	38.6629
AMTN	708	0	0	0	0	0	0	0	0	0	0	0	0
AMY2A	2020	0	0	0	8	10	5	0	0	0	0.653184	0.890427	0.425994
AMY2B	1777	0	0	0	0	0	0	0	0	0	0	0	0
AMZ2	1454	262	289	242	319	250	221	21.1224	23.0407	21.4603	36.1845	30.9261	26.1585
ANAPC1	6077	113	112	101	263	301	338	2.17969	2.13644	2.14297	7.13778	8.90896	9.5722
ANAPC10	1369	17	12	18	28	28	33	1.45563	1.01611	1.69533	3.37327	3.67878	4.14854
ANAPC11	807	210	154	126	219	148	194	30.5037	22.1212	20.1318	44.7576	32.9866	41.3726
ANAPC13	1632	57	68	68	113	73	74	4.09412	4.83004	5.37246	11.4197	8.04549	7.80362
ANAPC15	1111	142	160	136	215	163	167	14.9824	16.6943	15.7837	31.9169	26.389	25.8694
ANAPC16	1228	126	139	126	374	290	270	12.0276	13.1213	13.2299	50.2308	42.4766	37.8399
ANAPC2	2051	176	193	199	534	459	645	10.059	10.9082	12.5104	42.941	40.2529	54.1226
ANAPC4	2734	28	40	28	139	137	132	1.20051	1.69599	1.32052	8.38519	9.01305	8.30921
ANAPC5	2617	86	116	87	170	149	157	3.85213	5.13826	4.28647	10.7138	10.2408	10.3248
ANAPC7	2446	198	211	157	409	453	385	9.48888	9.99972	8.27614	27.578	33.3113	27.0887
ANGEL1	3678	83	79	53	228	268	301	2.64529	2.48987	1.85801	10.224	13.1061	14.0844
ANGEL2	3951	63	64	58	405	480	436	1.86913	1.87774	1.8928	16.9061	21.8516	18.9917
ANGPT1	3309	4	8	11	52	61	43	0.1417	0.280256	0.428628	2.59181	3.31576	2.23643
ANGPT2	2611	10	16	6	67	145	180	0.448952	0.710354	0.296298	4.23218	9.98874	11.8645
ANGPT4	7398	28	30	23	108	371	314	0.44366	0.470077	0.400865	2.40772	9.02006	7.30466
ANGPTL1	2583	27	24	29	185	823	526	1.22531	1.07708	1.44763	11.8126	57.3093	35.0466
ANGPTL2	3351	324	367	327	834	2276	2473	11.3338	12.6956	12.5822	41.0476	122.165	127.009
ANGPTL4	1668	120	150	138	560	351	430	8.43318	10.4245	10.6676	55.3718	37.8496	44.3667
ANGPTL5	1818	2	7	13	7	20	11	0.128956	0.44634	0.922007	0.63504	1.97873	1.04132
ANGPTL6	1111	0	0	1	1	6	2	0	0	0.116057	0.148451	0.971375	0.309814
ANGPTL7	2351	2	2	3	4	6	8	0.0997203	0.0986141	0.164533	0.280611	0.459038	0.585628
ANK1	5846	14	8	4	18	42	71	0.280721	0.158633	0.0882238	0.507821	1.29223	2.09018
ANK2	14813	42	66	38	197	602	517	0.332363	0.516491	0.330769	2.19341	7.30976	6.00665
ANK3	16761	379	388	322	684	556	687	2.65061	2.68345	2.47708	6.73058	5.96657	7.05409
ANKAR	3876	7	5	6	19	11	17	0.2117	0.149537	0.199596	0.808475	0.510456	0.754831
ANKDD1A	1507	0	0	0	0	0	0	0	0	0	0	0	0
ANKDD1B	2195	3	3	1	1	1	2	0.160211	0.158434	0.0587422	0.0751384	0.0819436	0.156812
ANKEF1	2527	0	1	0	1	1	2	0	0.0458729	0	0.0652667	0.0711778	0.13621
ANKFN1	2532	0	0	0	3	2	1	0	0	0	0.195413	0.142074	0.0679705
ANKFY1	7590	201	188	147	527	748	822	3.10428	2.87129	2.49724	11.4516	17.726	18.6387
ANKH	1989	685	693	579	194	214	269	40.3703	40.3887	37.5343	16.0866	19.3521	23.2757
ANKHD1	7719	272	277	241	508	693	820	4.13061	4.15988	4.02569	10.8542	16.1481	18.2826
ANKIB1	5817	106	107	86	299	365	354	2.13606	2.13229	1.90627	8.47752	11.2861	10.4734
ANKK1	2143	0	0	0	0	0	0	0	0	0	0	0	0
ANKLE1	2414	1	3	2	5	19	26	0.0485589	0.144061	0.106826	0.341609	1.41568	1.85362
ANKLE2	4428	207	192	155	445	510	560	5.47985	5.02638	4.51345	16.5748	20.7163	21.7653
ANKMY1	2708	32	47	27	27	36	30	1.38518	2.01192	1.28558	1.64442	2.39113	1.90659
ANKMY2	2585	94	91	77	204	211	182	4.26259	4.08077	3.84074	13.0157	14.6815	12.117
ANKRA2	1955	30	28	20	93	138	145	1.79879	1.66025	1.31907	7.84572	12.6964	12.7646
ANKRD1	1936	1	0	0	7	6	12	0.0605482	0	0	0.596334	0.557437	1.06674
ANKRD10	1815	155	182	129	539	615	720	10.0106	11.624	9.16426	48.9789	60.9464	68.2716
ANKRD12	7867	400	391	354	1003	1348	1366	5.96015	5.76142	5.80201	21.0275	30.8198	29.8831
ANKRD13A	3597	273	316	269	480	575	631	8.89669	10.1838	9.64265	22.0089	28.7526	30.1907
ANKRD13B	1728	6	11	3	48	68	71	0.407018	0.737922	0.223853	4.58136	7.07807	7.0713
ANKRD13C	3505	54	48	44	202	200	156	1.80598	1.5875	1.61864	9.50517	10.2634	7.65986
ANKRD13D	1894	37	49	32	185	200	235	2.28996	2.99901	2.17848	16.1097	18.9933	21.3537
ANKRD16	1026	17	22	13	42	37	79	1.94226	2.48563	1.63373	6.75147	6.48641	13.2515
ANKRD17	8420	442	398	390	580	713	824	6.15342	5.4794	5.97224	11.3609	15.231	16.8422
ANKRD2	1387	1	6	4	12	36	23	0.0845142	0.50146	0.37185	1.42693	4.66848	2.85388
ANKRD22	1540	56	51	45	28	22	18	4.26259	3.83894	3.7677	2.99871	2.56952	2.01158
ANKRD23	1574	32	38	21	31	25	37	2.38315	2.7986	1.72028	3.24828	2.85683	4.04559
ANKRD24	3049	8	7	6	15	21	20	0.307566	0.266135	0.253734	0.811391	1.23883	1.1289
ANKRD26	5572	7	16	4	49	62	75	0.147263	0.332867	0.0925621	1.45038	2.00138	2.31651
ANKRD27	4278	105	99	105	346	518	533	2.8771	2.6826	3.1647	13.3393	21.779	21.4423
ANKRD28	3828	65	68	53	106	216	255	1.99043	2.0592	1.78521	4.567	10.1492	11.4644
ANKRD29	2081	8	5	7	109	139	112	0.450634	0.278522	0.433721	8.63875	12.0141	9.26255
ANKRD31	5481	1	0	1	8	26	28	0.0213868	0	0.0235247	0.240728	0.853224	0.87919
ANKRD32	3748	60	59	50	357	314	309	1.87654	1.82479	1.72011	15.7096	15.0688	14.1887
ANKRD34A	1509	3	8	7	10	10	38	0.233044	0.614557	0.598127	1.09297	1.19196	4.3339
ANKRD34B	4578	0	0	0	6	7	4	0	0	0	0.216158	0.275025	0.150373
ANKRD34C	1608	0	0	0	1	0	0	0	0	0	0.102568	0	0
ANKRD35	3311	21	25	18	174	84	120	0.743475	0.875271	0.700967	8.66736	4.5632	6.23744
ANKRD39	1762	56	61	51	104	99	130	3.72553	4.01315	3.73206	9.73473	10.106	12.6976
ANKRD40	3260	132	138	121	236	276	279	4.74638	4.90708	4.78578	11.9396	15.2279	14.7289
ANKRD42	1878	16	16	29	78	73	115	0.99869	0.987611	1.99107	6.85008	6.99161	10.5387
ANKRD44	3679	17	29	17	53	133	158	0.541658	0.913755	0.595804	2.37598	6.50237	7.39115
ANKRD45	1790	2	4	2	10	23	24	0.130973	0.259041	0.144066	0.92139	2.31113	2.30751
ANKRD46	2542	77	75	79	188	192	181	3.55076	3.42017	4.00715	12.1977	13.5855	12.2543
ANKRD49	2155	28	37	36	121	143	130	1.52306	1.99029	2.15397	9.26051	11.9354	10.382
ANKRD50	5161	37	26	22	84	167	231	0.840377	0.583984	0.549634	2.68437	5.82013	7.70305
ANKRD52	5361	148	171	134	322	426	652	3.2361	3.69753	3.22288	9.90619	14.2927	20.9308
ANKRD53	1611	0	0	0	1	0	0	0	0	0	0.102377	0	0
ANKRD54	540	16	15	18	31	60	45	3.47322	3.22002	4.29797	9.46814	19.9851	14.3418
ANKRD55	2294	0	0	0	1	0	4	0	0	0	0.0718957	0	0.30009
ANKRD6	4260	85	100	73	122	119	154	2.33892	2.72115	2.20952	4.72331	5.02443	6.22151
ANKRD60	1016	0	0	0	0	1	0	0	0	0	0	0.177034	0
ANKRD61	1503	5	8	5	8	21	22	0.389958	0.617011	0.428939	0.877865	2.5131	2.51912
ANKRD65	1045	2	3	1	8	6	11	0.224347	0.332787	0.123387	1.26261	1.03273	1.81159
ANKRD66	859	0	1	1	8	15	21	0	0.134949	0.150104	1.53601	3.14085	4.20737
ANKRD7	1754	2	5	3	10	20	15	0.133662	0.330447	0.220534	0.940301	2.05093	1.47179
ANKS1A	3865	156	137	125	290	386	535	4.73131	4.10897	4.17009	12.375	17.9634	23.8226
ANKS1B	6196	0	1	3	10	15	6	0	0.018709	0.0624302	0.266186	0.435441	0.166657
ANKS3	2264	77	78	62	206	187	198	3.98676	3.99374	3.53102	15.0068	14.8564	15.0513
ANKS4B	2446	2	0	2	10	20	33	0.0958473	0	0.105429	0.67428	1.4707	2.32189
ANKS6	3448	8	10	7	20	44	54	0.271975	0.336197	0.261767	0.956664	2.29528	2.69532
ANKUB1	1635	0	1	0	0	0	2	0	0.0708996	0	0	0	0.210522
ANKZF1	2723	92	111	105	426	456	554	3.96047	4.72538	4.97194	25.8023	30.1208	35.0144
ANLN	4688	20	17	9	19	15	12	0.500091	0.420362	0.247537	0.66844	0.575511	0.440533
ANO1	3000	95	104	95	597	520	912	3.71201	4.01859	4.08307	32.8208	31.1768	52.3188
ANO10	2265	82	77	50	211	337	277	4.24377	3.9408	2.84634	15.3642	26.7616	21.0473
ANO2	3648	1	3	3	11	10	14	0.032133	0.0953297	0.106035	0.497318	0.493054	0.660477
ANO3	5028	34	36	36	35	35	23	0.792666	0.829982	0.923191	1.14807	1.25205	0.787258
ANO4	4552	1	1	0	19	23	19	0.0257516	0.0254659	0	0.688411	0.908815	0.71835
ANO5	3598	0	0	4	3	6	5	0	0	0.143345	0.137517	0.299944	0.239163
ANO6	3997	47	49	58	153	349	310	1.37838	1.4211	1.87102	6.31326	15.7051	13.3479
ANO8	3270	181	253	204	713	527	715	6.48839	8.9688	8.04391	35.9615	28.9876	37.6307
ANO9	1980	103	114	93	215	153	221	6.09787	6.67423	6.05623	17.9089	13.8988	19.2093
ANP32A	2213	143	166	138	537	653	626	7.57462	8.69538	8.04048	40.0211	53.074	48.683
ANP32B	1613	164	190	133	734	697	627	11.9183	13.6547	10.6317	75.0513	77.7227	66.8987
ANP32E	2508	94	92	80	215	342	331	4.39346	4.25228	4.11289	14.1386	24.5272	22.7135
ANPEP	3196	138	157	146	442	1219	1141	5.06149	5.69449	5.89021	22.8093	68.6036	61.4417
ANTXR1	1957	73	70	66	152	475	580	4.37259	4.14638	4.34848	12.81	43.6569	51.006
ANTXR2	3307	57	51	56	233	697	573	2.02044	1.78771	2.18343	11.6203	37.9095	29.8198
ANXA1	1508	158	145	140	951	1671	1473	12.2818	11.1462	11.9705	104.01	199.308	168.107
ANXA10	1400	0	0	0	0	0	0	0	0	0	0	0	0
ANXA11	2234	417	435	361	1294	1602	1682	21.8806	22.5719	20.8357	95.5317	128.982	129.577
ANXA13	1943	12	15	9	15	26	21	0.72396	0.894912	0.597247	1.27325	2.40686	1.86008
ANXA2	1463	910	947	808	3712	4049	4283	72.9127	75.0356	71.2117	418.466	497.798	503.835
ANXA3	1494	73	101	79	318	495	500	5.72768	7.83669	6.81806	35.1053	59.5942	57.5975
ANXA4	2041	305	306	246	820	908	801	17.5171	17.3796	15.5409	66.2624	80.0189	67.542
ANXA5	1473	562	590	483	911	1703	1490	44.7239	46.4313	42.2794	102.003	207.951	174.088
ANXA6	2530	195	175	152	465	756	746	9.03484	8.01824	7.74654	30.313	53.7466	50.7461
ANXA7	5537	138	115	111	332	518	435	2.92153	2.4076	2.58484	9.88918	16.8269	13.5207
ANXA9	1879	4	1	0	1	4	4	0.24954	0.0616929	0	0.0877748	0.382898	0.366368
AOAH	2962	0	2	3	54	68	68	0	0.078272	0.130593	3.00681	4.12927	3.95101
AOC1	3087	45	27	22	15	296	83	1.70876	1.01389	0.918905	0.801403	17.2467	4.62728
AOC2	3455	10	13	27	118	126	155	0.33928	0.436171	1.00763	5.63288	6.55952	7.7209
AOC3	3159	314	357	250	956	1327	1774	11.6516	13.1003	10.2041	49.912	75.5564	96.647
AOX1	7007	50	49	48	70	116	80	0.836458	0.810635	0.88327	1.64764	2.97766	1.96491
AP1B1	2992	373	396	336	413	459	524	14.6135	15.3425	14.4798	22.7659	27.5931	30.1408
AP1G1	6957	369	387	310	707	875	924	6.21743	6.44838	5.74545	16.7608	22.6222	22.8578
AP1G2	4233	279	287	247	751	768	828	7.72613	7.85951	7.52373	29.2609	32.6334	33.6641
AP1M1	1542	603	605	533	558	461	551	45.8394	45.4813	44.5684	59.6824	53.7733	61.4967
AP1M2	1668	247	259	252	356	158	226	17.3583	17.9997	19.48	35.2006	17.0377	23.3183
AP1S2	2817	23	37	32	127	274	211	0.957078	1.52257	1.4647	7.43556	17.495	12.8908
AP1S3	2485	12	16	11	48	53	57	0.566058	0.746372	0.570756	3.18575	3.83618	3.9476
AP2A1	2914	192	175	149	351	528	587	7.72357	6.96162	6.59297	19.8662	32.5907	34.6683
AP2B1	3378	232	273	226	604	793	724	8.05072	9.36838	8.62647	29.4899	42.2244	36.8862
AP2M1	1935	1064	1110	881	1829	1868	1941	64.4565	66.4972	58.7056	155.894	173.638	172.635
AP2S1	960	310	305	279	350	283	274	37.8527	36.829	37.4729	60.1303	53.0231	49.1206
AP3B1	3698	209	211	190	444	507	406	6.625	6.6142	6.62478	19.8022	24.6599	18.8949
AP3B2	2447	0	0	0	0	1	1	0	0	0	0	0.0735048	0.0703316
AP3D1	4678	1519	1672	1362	2583	2389	2453	38.0631	41.4322	37.5406	91.0669	91.8556	90.2447
AP3M1	3758	293	290	278	474	487	504	9.13939	8.94546	9.53833	20.8026	23.3089	23.0812
AP3M2	4111	19	13	16	46	57	81	0.541767	0.366571	0.50183	1.84547	2.49389	3.39095
AP3S2	2236	144	192	125	301	340	348	7.54913	9.95385	7.20813	22.202	27.35	26.785
AP4B1	2423	58	70	53	156	189	185	2.80596	3.34893	2.82038	10.6186	14.03	13.1402
AP4E1	3901	29	22	25	108	125	135	0.871422	0.653745	0.826321	4.56609	5.76347	5.95583
AP4M1	1866	50	59	45	208	214	289	3.14098	3.66524	3.10946	18.3844	20.6278	26.6545
AP4S1	2154	9	8	6	38	61	39	0.489782	0.430532	0.359162	2.90961	5.09371	3.11604
AP5B1	1677	51	39	38	78	114	123	3.56487	2.69583	2.9217	7.67111	12.227	12.6228
AP5M1	3915	58	65	50	155	197	244	1.73661	1.92461	1.64673	6.52975	9.05074	10.7261
AP5S1	1411	46	29	34	77	73	88	3.82153	2.3825	3.10697	9.00037	9.30563	10.7335
AP5Z1	2744	151	186	161	565	534	596	6.45059	7.85761	7.5653	33.9595	35.0031	37.3806
APAF1	5067	71	48	48	149	259	276	1.64253	1.09813	1.22145	4.84989	9.19388	9.37438
APBA1	5601	26	16	14	43	121	151	0.544144	0.331143	0.32229	1.26619	3.8857	4.63976
APBA2	3252	0	0	1	2	0	0	0	0	0.0396492	0.101432	0	0
APBA3	1986	132	141	123	337	355	433	7.79114	8.23003	7.98565	27.9864	32.1513	37.5226
APBB1	2905	69	74	60	162	274	363	2.78426	2.95289	2.66311	9.19741	16.965	21.5053
APBB1IP	1521	21	19	16	82	218	187	1.61844	1.44806	1.35636	8.89163	25.7796	21.1591
APBB2	6017	184	165	152	578	791	721	3.58463	3.17882	3.25723	15.8433	23.6454	20.6224
APBB3	1897	123	107	100	308	350	455	7.60053	6.5385	6.797	26.7781	33.1857	41.2789
APC	12963	157	162	113	432	607	668	1.41971	1.44868	1.12398	5.49636	8.42234	8.86861
APC2	4453	18	20	15	33	52	79	0.473834	0.520642	0.434333	1.22224	2.10039	3.05323
APCDD1	1407	57	68	54	151	258	343	4.74883	5.60243	4.94862	17.7003	32.9819	41.9551
APCDD1L	2555	2	0	1	0	0	1	0.0917583	0	0.0504654	0	0	0.0673587
APCS	926	0	0	0	0	0	0	0	0	0	0	0	0
APEH	2267	145	171	138	399	402	521	7.49761	8.74392	7.84896	29.0281	31.8951	39.5522
APEX1	1590	186	219	169	459	537	545	13.7127	15.9665	13.7048	47.6115	60.7473	58.9907
APH1A	2307	263	257	249	576	617	735	13.3633	12.9136	13.9167	41.1786	48.1047	54.8308
APH1B	4249	32	37	41	62	82	113	0.882815	1.00943	1.24418	2.40659	3.47118	4.57695
API5	3815	200	214	165	464	616	505	6.14528	6.50251	5.57666	20.0595	29.0426	22.7814
APIP	1263	68	47	46	187	193	173	6.3112	4.31376	4.69612	24.4194	27.4855	23.5737
APITD1	699	10	4	12	44	43	61	1.67698	0.663353	2.21355	10.3818	11.0647	15.0189
APLF	2823	24	20	18	82	106	96	0.996567	0.82126	0.822141	4.79071	6.75375	5.85255
APLN	2700	40	27	47	73	66	56	1.73661	1.15921	2.24449	4.45919	4.39673	3.56951
APLP1	2210	32	33	24	118	198	215	1.69732	1.73095	1.40024	8.80616	16.1147	16.7429
APLP2	3522	872	893	780	2375	3180	3351	29.0224	29.3916	28.5555	111.217	162.401	163.746
APMAP	3082	433	496	391	1025	880	1031	16.4688	18.6557	16.3579	54.8514	51.357	57.5719
APOA1BP	1142	251	246	218	209	191	180	25.764	24.9707	24.6136	30.184	30.0827	27.1263
APOA2	624	0	0	0	0	0	0	0	0	0	0	0	0
APOA4	1471	4	2	0	0	0	0	0.318753	0.157608	0	0	0	0
APOA5	1284	1	1	1	1	0	0	0.0912938	0.0902811	0.10042	0.128449	0	0
APOB	14645	0	0	0	0	1	0	0	0	0	0	0.0122818	0
APOBEC1	792	0	0	0	0	0	0	0	0	0	0	0	0
APOBEC2	1234	39	49	41	75	65	50	3.70472	4.60302	4.28404	10.024	9.47432	6.97332
APOBEC4	1246	0	0	0	0	2	1	0	0	0	0	0.28871	0.138123
APOBR	4748	93	102	70	478	554	663	2.29604	2.4903	1.90096	16.604	20.9869	24.0319
APOD	963	179	194	158	2240	3749	3509	21.7888	23.3527	21.1551	383.635	700.227	627.107
APOH	1205	0	0	0	0	0	0	0	0	0	0	0	0
APOL1	1789	33	45	33	190	354	415	2.16227	2.91584	2.37842	17.5162	35.5912	39.9229
APOL2	625	0	2	0	0	1	1	0	0.370947	0	0	0.287786	0.275362
APOL6	2148	0	3	5	3	2	1	0	0.161901	0.300138	0.230348	0.167473	0.0801217
APOLD1	724	10	6	1	11	37	42	1.61908	0.96067	0.178093	2.50582	9.19206	9.98378
APOM	1766	42	42	38	92	86	111	2.78782	2.7569	2.77445	8.59199	8.75906	10.8172
APOO	1033	16	24	17	28	20	20	1.81562	2.69322	2.12194	4.47048	3.48241	3.33207
APOOL	1298	24	21	25	109	89	76	2.16742	1.87545	2.48342	13.85	12.3329	10.0768
APOPT1	979	38	39	31	74	51	54	4.54996	4.61789	4.08285	12.4665	9.36995	9.49283
APP	3391	1771	1756	1601	6205	7389	7495	61.2205	60.0286	60.8763	301.794	391.929	380.389
APPBP2	6723	151	170	131	504	678	575	2.63281	2.93121	2.51242	12.3641	18.1391	14.7194
APPL1	6082	148	180	145	801	1052	1002	2.85247	3.43074	3.07402	21.7211	31.1114	28.3534
APPL2	3076	114	113	101	368	521	554	4.34435	4.25847	4.2337	19.7314	30.465	30.9962
APRT	938	228	258	179	598	429	424	28.493	31.8844	24.6056	105.147	82.2629	77.7942
APTX	1758	33	21	29	65	71	59	2.2004	1.38472	2.12698	6.09805	7.26422	5.77587
AQP1	1228	333	365	315	940	1719	1868	31.7872	34.4553	33.0748	126.248	251.783	261.796
AQP10	940	0	0	0	0	0	0	0	0	0	0	0	0
AQP11	1189	1	2	1	5	1	5	0.0985881	0.194989	0.108443	0.693561	0.151275	0.723723
AQP2	2082	0	0	0	0	0	0	0	0	0	0	0	0
AQP3	1632	872	883	765	277	42	48	62.6329	62.7194	60.4402	27.9934	4.62891	5.06181
AQP4	5808	5	5	2	9	12	27	0.100914	0.0997941	0.0444005	0.255572	0.371625	0.800058
AQP5	1826	0	1	3	3	0	1	0	0.0634835	0.211839	0.270967	0	0.0942505
AQP6	846	0	0	0	0	0	0	0	0	0	0	0	0
AQP7	1353	11	14	9	6	10	1	0.953018	1.19948	0.857688	0.731392	1.32939	0.1272
AQP8	1291	1	0	0	0	0	0	0.0907988	0	0	0	0	0
AQP9	1548	1	0	0	1	1	3	0.0757243	0	0	0.106543	0.116193	0.33353
AQR	4946	90	96	89	117	200	245	2.13302	2.24998	2.32017	3.90147	7.2732	8.52504
AR	5814	42	47	45	34	87	119	0.846799	0.937097	0.99798	0.964496	2.6915	3.52254
ARAF	3397	224	220	190	537	528	553	7.72963	7.50739	7.21178	26.0721	27.9568	28.0165
ARAP1	4709	645	594	493	1248	1555	1679	16.056	14.6224	13.499	43.7102	59.3952	61.363
ARAP2	7553	59	68	61	152	171	190	0.91567	1.04364	1.04135	3.3191	4.07217	4.32931
ARAP3	5655	152	152	142	617	852	1060	3.15077	3.11582	3.23773	17.9949	27.0992	32.2595
ARC	767	10	7	6	9	0	3	1.52831	1.05795	1.00865	1.93528	0	0.673148
ARCN1	3599	786	831	696	1266	1418	1280	25.6004	26.7658	24.9351	58.0161	70.867	61.2086
AREL1	4928	223	208	194	491	457	609	5.30445	4.89276	5.07593	16.4326	16.68	21.2682
ARF1	1743	105	117	131	145	145	128	7.06152	7.78126	9.69077	13.7204	14.9631	12.6385
ARF3	3603	726	847	706	978	855	1053	23.6199	27.2509	25.2653	44.7684	42.6827	50.2978
ARF4	1642	768	775	665	1040	1035	831	54.827	54.713	52.2195	104.462	113.375	87.0988
ARF5	940	48	44	40	164	175	202	5.98577	5.42608	5.48677	28.7748	33.4857	36.9835
ARF6	3265	366	393	354	984	945	877	13.1403	13.9531	13.9799	49.706	52.0593	46.2276
ARFGAP1	2449	289	290	234	725	534	618	13.833	13.7268	12.32	48.8254	39.2195	43.4294
ARFGAP2	1583	169	195	163	467	478	544	12.5145	14.2796	13.2767	48.6556	54.3121	59.1429
ARFGAP3	2626	539	560	521	551	429	446	24.0603	24.7204	25.5816	34.6062	29.3841	29.2297
ARFGEF1	6725	322	305	229	666	701	700	5.61268	5.25738	4.39064	16.3335	18.7489	17.9139
ARFGEF2	8786	608	669	553	567	567	680	8.11183	8.82666	8.11556	10.6436	11.6076	13.3199
ARFIP1	3153	145	158	118	363	359	335	5.39076	5.80891	4.8255	18.988	20.4795	18.2854
ARFIP2	1691	471	482	411	447	300	304	32.65	33.0419	31.3388	43.5974	31.91	30.9396
ARFRP1	1666	222	233	197	613	511	494	15.6201	16.2122	15.2467	60.6851	55.1691	51.0313
ARG1	2774	2	1	2	9	10	17	0.0845142	0.0417883	0.0929626	0.535097	0.6484	1.0547
ARG2	1418	95	85	94	65	37	32	7.85333	6.94871	8.54744	7.56021	4.69327	3.88381
ARGFX	1219	0	0	0	0	0	1	0	0	0	0	0	0.141182
ARGLU1	1291	314	322	294	1675	1870	1759	28.5108	28.9129	29.3634	213.986	260.534	234.49
ARHGAP1	1865	189	176	159	496	552	609	11.8793	10.9394	10.9927	43.8631	53.2366	56.1983
ARHGAP10	2437	211	213	192	367	421	417	10.1492	10.1318	10.1585	24.8375	31.0725	29.4486
ARHGAP11A	4705	11	12	7	9	7	6	0.274056	0.295654	0.191833	0.315486	0.267601	0.21947
ARHGAP12	4803	110	92	92	236	372	367	2.68464	2.22043	2.46979	8.10394	13.9309	13.1504
ARHGAP15	1758	3	2	1	21	46	19	0.200036	0.131878	0.0733442	1.97014	4.7064	1.86003
ARHGAP17	4119	121	147	119	473	782	906	3.4435	4.13702	3.72512	18.9394	34.148	37.8548
ARHGAP18	3499	207	182	145	343	334	297	6.93478	6.02961	5.34329	16.1676	17.1693	14.6082
ARHGAP19	5144	16	13	9	65	60	67	0.364607	0.292957	0.225593	2.08405	2.09797	2.2416
ARHGAP20	6866	39	35	40	136	245	222	0.665836	0.590916	0.751174	3.26687	6.41818	5.5646
ARHGAP21	7123	286	311	240	774	1049	1173	4.70662	5.06127	4.34443	17.9215	26.4888	28.3413
ARHGAP22	2712	17	14	19	77	144	140	0.734794	0.598412	0.903334	4.68271	9.55042	8.88429
ARHGAP23	3490	12	25	17	56	139	147	0.403053	0.830379	0.62807	2.64642	7.16373	7.24897
ARHGAP24	5050	10	15	10	54	95	74	0.232121	0.344319	0.255325	1.7636	3.38362	2.52188
ARHGAP25	3443	20	30	20	170	258	251	0.680925	1.01006	0.748993	8.14345	13.4782	12.5465
ARHGAP26	3079	213	216	194	309	219	353	8.10917	8.13216	8.12412	16.5518	12.7933	19.731
ARHGAP27	1837	101	97	108	183	191	287	6.44493	6.12103	7.58052	16.43	18.7014	26.8879
ARHGAP28	2698	118	106	98	181	253	298	5.1268	4.55434	4.68348	11.0645	16.8666	19.009
ARHGAP29	4113	120	111	99	440	749	668	3.42002	3.12843	3.10357	17.6437	32.7546	27.9513
ARHGAP30	4110	73	76	77	379	527	567	2.08203	2.14355	2.41565	15.2088	23.0631	23.7425
ARHGAP31	9252	154	135	131	510	981	1039	1.95115	1.69145	1.82566	9.09141	19.0714	19.327
ARHGAP32	5531	37	39	31	69	176	234	0.784159	0.817377	0.722674	2.05751	5.72346	7.28109
ARHGAP33	3628	7	10	8	54	54	87	0.226171	0.319517	0.28432	2.45484	2.67717	4.12702
ARHGAP35	4811	376	388	323	278	463	486	9.16134	9.34885	8.65669	9.53029	17.3099	17.3854
ARHGAP36	2860	0	0	0	0	0	0	0	0	0	0	0	0
ARHGAP39	3255	98	109	76	247	223	293	3.52924	3.88184	3.01056	12.5153	12.3226	15.4918
ARHGAP4	1738	17	26	32	177	230	247	1.14658	1.73414	2.37402	16.7966	23.8028	24.4586
ARHGAP42	6074	10	18	23	58	103	135	0.192989	0.343526	0.488245	1.57489	3.05009	3.82511
ARHGAP44	2278	3	7	4	11	13	20	0.154374	0.35621	0.226408	0.796408	1.02645	1.51099
ARHGAP5	9267	177	177	137	590	686	598	2.23893	2.21409	1.90619	10.5005	13.3148	11.1057
ARHGAP6	3956	23	22	25	77	129	126	0.681519	0.644656	0.814832	3.21019	5.8652	5.48149
ARHGAP8	1524	29	20	35	267	167	213	2.23059	1.52127	2.9612	28.895	19.7098	24.0535
ARHGAP9	2476	14	10	12	122	128	139	0.662802	0.468178	0.624907	8.12654	9.29842	9.66159
ARHGDIA	2067	1325	1438	1219	1874	2317	2433	75.1418	80.6455	76.041	149.529	201.621	202.575
ARHGDIG	594	0	0	1	4	1	2	0	0	0.217069	1.11063	0.302805	0.579466
ARHGEF1	2983	324	353	300	1190	1140	1401	12.732	13.7178	12.9674	65.7946	68.7387	80.8294
ARHGEF10	4258	63	51	69	340	597	692	1.73437	1.38844	2.08943	13.1695	25.2185	27.9695
ARHGEF10L	5826	182	201	177	272	457	573	3.66191	3.99933	3.9173	7.70008	14.109	16.9266
ARHGEF11	5722	224	229	214	545	736	789	4.58888	4.63927	4.82226	15.7089	23.1355	23.7309
ARHGEF12	9129	404	398	308	790	1245	1140	5.18758	5.05384	4.35023	14.2725	24.5299	21.4915
ARHGEF15	2686	71	94	68	170	207	291	3.09855	4.0568	3.26428	10.4385	13.8616	18.6454
ARHGEF16	2390	338	419	269	300	131	149	16.5777	20.3225	14.5124	20.7024	9.85878	10.7293
ARHGEF17	8443	154	155	150	628	998	1088	2.13811	2.12812	2.29076	12.2676	21.261	22.1777
ARHGEF19	2773	20	11	16	47	46	59	0.845447	0.459838	0.743969	2.7954	2.98372	3.66173
ARHGEF2	4931	184	159	142	645	1116	1099	4.3741	3.73787	3.71311	21.5735	40.7079	38.3572
ARHGEF25	2240	78	77	63	235	445	452	4.08181	3.98478	3.62641	17.3028	35.7324	34.7276
ARHGEF26	4949	22	27	19	133	105	129	0.521089	0.632423	0.495018	4.43232	3.81612	4.48597
ARHGEF28	6742	17	22	19	1285	878	1112	0.295574	0.378264	0.36337	31.4348	23.4237	28.3858
ARHGEF3	3748	36	34	32	223	283	332	1.12592	1.05158	1.10087	9.813	13.5812	15.2448
ARHGEF33	2876	10	15	17	9	3	11	0.407584	0.604594	0.762157	0.516119	0.187621	0.658246
ARHGEF37	4928	193	193	137	249	137	167	4.59085	4.53992	3.58455	8.33346	5.00034	5.83217
ARHGEF38	2337	8	10	7	6	9	14	0.401271	0.496024	0.38621	0.423437	0.692681	1.03099
ARHGEF39	1392	11	13	7	23	27	43	0.926317	1.08259	0.648401	2.72512	3.48879	5.31635
ARHGEF4	4425	3	6	4	36	65	97	0.079472	0.157181	0.116555	1.34179	2.6421	3.77262
ARHGEF40	5099	84	111	73	356	802	887	1.93108	2.52348	1.84596	11.5149	28.2904	29.938
ARHGEF5	5222	266	258	239	563	371	555	5.97106	5.72723	5.90127	17.7815	12.7787	18.2911
ARHGEF6	4697	111	122	100	704	939	995	2.77018	3.01093	2.74514	24.72	35.9579	36.4575
ARHGEF9	2754	11	10	1	20	28	25	0.468204	0.420918	0.0468188	1.19774	1.82871	1.56229
ARID1A	6125	614	643	577	1194	1421	1956	11.7508	12.1693	12.1466	32.151	41.729	54.9601
ARID1B	8926	276	306	243	819	1000	1122	3.62459	3.97398	3.51022	15.133	20.1508	21.6332
ARID2	6976	143	134	108	235	280	269	2.4029	2.22669	1.99619	5.55595	7.2194	6.63637
ARID3A	3689	42	56	49	70	130	144	1.33459	1.75971	1.71266	3.12958	6.33847	6.71797
ARID3B	2443	31	41	16	63	94	80	1.48746	1.94546	0.844464	4.25318	6.92077	5.63574
ARID3C	1017	0	0	0	0	0	0	0	0	0	0	0	0
ARID4A	5869	113	131	106	462	484	486	2.25694	2.58743	2.32877	12.983	14.8331	14.2514
ARID4B	3996	120	100	105	302	416	496	3.52016	2.90092	3.38804	12.4646	18.7248	21.3619
ARID5A	1755	92	87	81	237	190	206	6.14493	5.7465	5.95103	22.2724	19.4727	20.2011
ARID5B	8144	171	170	139	1481	1556	1916	2.4613	2.41976	2.2007	29.9926	34.3654	40.4895
ARIH1	4745	170	181	150	508	578	517	4.19971	4.42185	4.07605	17.6573	21.9099	18.7516
ARIH2	2125	171	191	157	365	359	430	9.43286	10.4192	9.52632	28.329	30.3868	34.8252
ARL1	1085	268	308	249	199	208	199	28.9542	32.9066	29.5906	30.2496	34.4813	31.5651
ARL10	3991	152	202	155	77	63	72	4.46445	5.86721	5.00766	3.18204	2.83928	3.10481
ARL11	1058	2	1	3	7	24	12	0.22159	0.109566	0.365612	1.09121	4.08014	1.952
ARL13A	1062	0	0	0	2	2	1	0	0	0	0.3106	0.338731	0.162054
ARL13B	3238	25	26	27	112	253	191	0.905044	0.930804	1.07516	5.70477	14.0538	10.1518
ARL14	579	0	0	0	0	0	0	0	0	0	0	0	0
ARL14EP	1249	58	61	73	163	168	180	5.44342	5.66147	7.53607	21.5239	24.1934	24.8024
ARL14EPL	1020	2	0	2	7	17	13	0.229846	0	0.252822	1.13186	2.99777	2.19345
ARL15	2167	128	121	113	79	83	70	6.92401	6.47274	6.72363	6.01263	6.8892	5.55934
ARL16	1403	23	23	29	41	51	58	1.92166	1.90034	2.66517	4.81973	6.53826	7.11467
ARL2	1192	38	36	42	118	164	196	3.73692	3.50097	4.54316	16.3268	24.7467	28.2986
ARL2BP	1474	244	298	268	363	272	256	19.4043	23.4358	23.4435	40.6168	33.1911	29.8901
ARL3	783	17	21	21	105	98	147	2.54503	3.10899	3.45814	22.1169	22.512	32.3102
ARL4A	1127	105	111	102	259	365	331	10.9212	11.4172	11.6697	37.9029	58.2531	50.5462
ARL4C	3377	27	29	26	224	362	330	0.937215	0.995471	0.99272	10.9399	19.2809	16.8177
ARL4D	1315	47	35	36	14	20	25	4.18966	3.08535	3.52989	1.7559	2.73561	3.27189
ARL5A	5654	193	181	188	393	498	451	4.00136	3.71094	4.28733	11.4639	15.8425	13.7279
ARL5B	3475	20	22	19	47	60	63	0.674655	0.733888	0.704991	2.23069	3.1056	3.12011
ARL6	989	2	2	0	8	14	9	0.23705	0.23442	0	1.33411	2.54614	1.56614
ARL6IP1	2081	524	514	460	824	836	764	29.5165	28.6321	28.5017	65.3058	72.2577	63.1838
ARL6IP4	1291	113	102	101	304	246	290	10.2603	9.15874	10.0874	38.8368	34.2735	38.6595
ARL6IP5	1737	183	183	194	519	621	625	12.3497	12.2127	14.4008	49.2793	64.3045	61.9248
ARL6IP6	2006	34	21	26	95	98	95	1.9868	1.21353	1.67119	7.81069	8.78709	8.15037
ARL8B	2485	155	134	148	421	495	428	7.31159	6.25086	7.67927	27.9417	35.8285	29.6416
ARL9	524	1	0	1	0	0	0	0.223705	0	0.246067	0	0	0
ARMC1	3066	103	118	73	224	280	277	3.93796	4.4614	3.06998	12.0496	16.4261	15.5486
ARMC12	1382	17	22	22	23	30	33	1.44194	1.84534	2.05258	2.74484	3.90448	4.10951
ARMC2	3622	6	3	2	16	26	37	0.194182	0.096014	0.0711977	0.728565	1.29114	1.75808
ARMC3	2957	0	0	0	0	0	4	0	0	0	0	0	0.232805
ARMC4	2622	2	1	1	3	8	15	0.0894136	0.0442109	0.0491758	0.188706	0.548791	0.984562
ARMC5	3114	64	63	68	140	140	148	2.40917	2.34522	2.81563	7.41491	8.08647	8.17952
ARMC6	1984	49	51	49	95	103	90	2.89508	2.97982	3.18448	7.8973	9.33782	7.80702
ARMC8	2724	42	38	38	165	147	190	1.80738	1.6171	1.79871	9.99018	9.70644	12.0041
ARMC9	2820	37	38	26	95	104	140	1.53801	1.56205	1.1888	5.55611	6.63337	8.54404
ARMCX1	2237	45	57	31	182	304	308	2.35805	2.95373	1.78682	13.4184	24.4432	23.6957
ARMCX2	2822	50	41	26	193	279	270	2.07692	1.68418	1.18796	11.2797	17.7827	16.4661
ARMCX3	2385	300	329	279	265	325	325	14.7448	15.9908	15.0834	18.3254	24.5101	23.452
ARMCX4	7062	10	6	5	19	26	28	0.165989	0.0984884	0.0912908	0.443734	0.662209	0.682362
ARMCX5	2148	18	7	14	61	70	72	0.982301	0.377768	0.840385	4.68373	5.86156	5.76876
ARMCX6	1979	41	47	44	63	78	103	2.42854	2.75305	2.86676	5.25039	7.08922	8.95727
ARNT	4645	112	105	95	357	557	590	2.82643	2.62039	2.63707	12.6759	21.5685	21.86
ARNT2	6443	9	10	3	42	76	79	0.163742	0.179918	0.0600368	1.07512	2.12166	2.1102
ARNTL	3210	12	6	11	48	59	60	0.43821	0.216675	0.441847	2.46623	3.30595	3.21685
ARNTL2	1626	0	0	3	3	1	0	0	0	0.237895	0.304297	0.110619	0
ARPC1A	1610	467	475	422	962	1121	1110	34.0014	34.2003	33.7965	98.5475	125.236	118.654
ARPC1B	1329	457	459	378	1148	1339	1433	40.3086	40.0359	36.6734	142.467	181.22	185.569
ARPC2	1254	195	209	168	544	627	533	18.2282	19.3201	17.2741	71.5481	89.9331	73.15
ARPC3	911	197	217	198	540	468	456	25.3486	27.6123	28.0241	97.7624	92.4011	86.1452
ARPC5	1868	297	287	287	1022	1340	1132	18.6374	17.8101	19.8102	90.2341	129.026	104.293
ARPP19	1922	115	117	111	271	370	321	7.01376	7.05658	7.44653	23.2548	34.6257	28.7433
ARPP21	3097	0	4	1	7	7	15	0	0.14972	0.0416335	0.372781	0.406543	0.833556
ARR3	1334	1	1	1	0	2	3	0.087872	0.0868972	0.096656	0	0.269665	0.387035
ARRB1	2084	277	277	247	285	392	512	15.5808	15.4079	15.2821	22.555	33.8328	42.2821
ARRB2	1830	42	61	43	235	308	307	2.69032	3.86403	3.02972	21.1794	30.2726	28.8717
ARRDC1	2135	308	345	263	631	398	445	16.9106	18.7319	15.8834	48.7448	33.5301	35.8713
ARRDC2	2284	26	36	29	225	341	428	1.33439	1.82712	1.63714	16.2474	26.8539	32.2502
ARRDC3	4147	237	254	245	1285	1331	1178	6.69916	7.10005	7.61757	51.1053	57.729	48.8873
ARRDC4	3777	63	60	63	384	483	511	1.95524	1.84148	2.15069	16.768	23.0012	23.284
ARRDC5	1267	22	16	14	37	38	46	2.03541	1.46388	1.42474	4.81639	5.39457	6.24835
ARSB	3885	197	173	175	255	430	365	5.94404	5.16198	5.80807	10.8254	19.908	16.1691
ARSG	2050	105	109	94	108	90	118	6.00401	6.1636	5.91233	8.68893	7.89657	9.90633
ARSI	1930	3	10	3	8	10	3	0.182209	0.600626	0.200423	0.683643	0.93195	0.267515
ARSJ	2195	12	23	23	34	51	64	0.640845	1.21466	1.35107	2.55471	4.17913	5.01799
ARSK	1971	9	13	16	44	74	37	0.535257	0.764572	1.04669	3.68182	6.75297	3.23072
ART1	1116	0	0	0	0	1	0	0	0	0	0	0.16117	0
ART3	1694	21	27	18	110	32	34	1.45316	1.84762	1.37007	10.7097	3.39771	3.45422
ARV1	1333	119	139	92	104	87	81	10.4646	12.0878	8.89902	12.8677	11.7392	10.4578
AS3MT	1372	29	27	29	57	37	43	2.47771	2.28124	2.72539	6.852	4.85062	5.39385
ASAH1	1602	120	102	96	419	757	659	8.78062	7.38073	7.72669	43.1368	84.993	70.7958
ASAH2B	3090	0	1	1	11	3	4	0	0.0375148	0.0417279	0.587125	0.174627	0.222785
ASAP1	3976	50	42	28	110	288	334	1.47411	1.22452	0.908022	4.56292	13.0285	14.4572
ASAP2	5376	190	167	137	409	504	572	4.14286	3.60096	3.28584	12.5476	16.8625	18.3114
ASAP3	3853	370	369	348	946	677	560	11.2566	11.1017	11.6457	40.4938	31.6038	25.0134
ASB1	1071	31	31	33	32	39	88	3.39296	3.35532	3.97291	4.92785	6.54975	14.1409
ASB10	1064	2	0	0	0	4	0	0.220341	0	0	0	0.676189	0
ASB11	1969	230	237	233	86	64	65	13.6927	13.9529	15.2579	7.2036	5.84634	5.68136
ASB13	1308	27	18	15	18	16	22	2.4197	1.59524	1.47866	2.26966	2.2002	2.89467
ASB14	2104	0	0	0	0	1	1	0	0	0	0	0.0854878	0.0817973
ASB15	2835	0	0	0	0	0	0	0	0	0	0	0	0
ASB16	2236	1	2	5	0	2	0	0.0524245	0.103686	0.288325	0	0.160882	0
ASB17	1100	0	0	0	0	0	0	0	0	0	0	0	0
ASB18	959	0	0	0	0	0	0	0	0	0	0	0	0
ASB2	2389	10	6	11	21	38	38	0.490671	0.291137	0.593692	1.44977	2.861	2.73749
ASB3	3308	76	67	73	256	265	215	2.69311	2.34785	2.84539	12.7635	14.4089	11.1856
ASB4	3065	0	0	0	19	16	11	0	0	0	1.0224	0.938943	0.617656
ASB5	2926	6	3	10	2	1	1	0.240372	0.118853	0.440667	0.112733	0.0614717	0.058818
ASB6	2686	81	71	68	177	231	228	3.53497	3.06418	3.26428	10.8684	15.4688	14.6088
ASB7	4451	65	52	40	123	141	127	1.71184	1.35428	1.15874	4.55768	5.69785	4.91056
ASB8	2175	117	135	110	382	405	407	6.30569	7.19509	6.52106	28.9668	33.4923	32.2047
ASB9	933	2	0	0	4	4	6	0.251278	0	0	0.70709	0.771131	1.10676
ASCC1	2087	70	84	80	248	253	256	3.93171	4.66572	4.94256	19.5986	21.8046	21.1107
ASCC2	2458	241	259	217	466	493	566	11.4932	12.2146	11.3831	31.268	36.0757	39.6295
ASCC3	7337	108	120	80	176	249	236	1.72549	1.89594	1.40591	3.95631	6.10423	5.53577
ASCL1	919	0	0	0	0	1	0	0	0	0	0	0.19572	0
ASCL3	546	0	0	0	0	0	0	0	0	0	0	0	0
ASF1A	756	15	15	11	59	52	44	2.32582	2.30002	1.8761	12.8714	12.3718	10.0165
ASF1B	1847	18	16	23	16	32	24	1.14238	1.00419	1.60563	1.42873	3.11625	2.23629
ASGR1	1356	9	12	11	16	26	21	0.778017	1.02585	1.04597	1.94606	3.44876	2.66529
ASGR2	1726	6	5	3	9	4	6	0.40749	0.335808	0.224112	0.86	0.41684	0.598267
ASH1L	11435	311	333	340	923	1355	1552	3.18809	3.37575	3.83378	13.3126	21.3134	23.3582
ASH2L	2313	109	90	74	269	305	304	5.52404	4.51054	4.12516	19.1811	23.7178	22.6195
ASIC1	4283	0	2	1	6	10	6	0	0.0541307	0.0301048	0.231047	0.419954	0.241095
ASIC2	1829	0	0	0	0	0	0	0	0	0	0	0	0
ASIC3	1186	0	1	3	26	44	69	0	0.097741	0.326153	3.61564	6.67295	10.0126
ASIC4	4096	13	25	18	87	132	172	0.37204	0.707525	0.566627	3.50313	5.79647	7.22692
ASIC5	1518	0	0	0	0	0	0	0	0	0	0	0	0
ASIP	675	461	426	373	842	727	688	80.0578	73.159	71.2508	205.733	193.723	175.416
ASL	1824	66	94	68	263	243	320	4.24156	5.97399	4.80694	23.7809	23.9624	30.1932
ASNA1	1300	240	245	182	325	316	343	21.6408	21.8466	18.0515	41.2322	43.7213	45.4083
ASNS	1992	182	151	148	36	63	74	10.71	8.78717	9.57981	2.98064	5.68854	6.39333
ASNSD1	2395	125	128	124	248	261	246	6.11802	6.19535	6.67576	17.0782	19.6013	17.6772
ASPA	1738	23	21	12	69	179	93	1.55126	1.40065	0.890258	6.54781	18.5248	9.20911
ASPDH	1055	0	0	0	0	0	1	0	0	0	0	0	0.163129
ASPG	1806	0	0	0	0	0	1	0	0	0	0	0	0.0952943
ASPHD1	1701	0	0	1	1	0	2	0	0	0.0758019	0.0969599	0	0.202353
ASPHD2	1197	6	3	3	10	20	22	0.587575	0.290529	0.323156	1.37785	3.00528	3.1631
ASPM	11516	13	16	13	6	13	14	0.132327	0.161057	0.145555	0.0859303	0.203045	0.209224
ASPN	2428	54	44	39	155	432	241	2.60706	2.10071	2.0711	10.5288	32.0026	17.0826
ASPRV1	1728	1	0	2	3	3	0	0.0678364	0	0.149235	0.286335	0.312268	0
ASPSCR1	1690	72	90	96	255	236	258	4.99404	6.1733	7.32435	24.8857	25.1174	26.2735
ASRGL1	1045	53	38	35	160	328	257	5.94519	4.2153	4.31853	25.2523	56.4556	42.3254
ASS1	1518	58	52	57	83	108	73	4.47881	3.97094	4.84159	9.01785	12.7968	8.27629
ASTE1	3392	25	25	21	43	62	79	0.863954	0.85437	0.798267	2.09078	3.28765	4.00826
ASTL	1140	0	0	0	0	3	3	0	0	0	0	0.473332	0.452898
ASTN1	3983	2	1	0	2	0	0	0.0588608	0.0291039	0	0.0828164	0	0
ASTN2	4165	2	7	2	70	63	69	0.0562887	0.194825	0.0619155	2.77191	2.72067	2.85114
ASUN	3004	46	45	44	99	123	105	1.795	1.7365	1.88859	5.4354	7.3647	6.01553
ASXL1	4577	285	284	214	967	1163	1450	7.29912	7.19282	6.02861	34.8451	45.7034	54.522
ASXL2	12464	204	216	189	441	583	673	1.91858	2.0089	1.95519	5.8355	8.41319	9.2927
ASXL3	6417	0	0	1	1	6	6	0	0	0.0200934	0.0257019	0.168178	0.160918
ASZ1	1813	0	0	0	0	0	0	0	0	0	0	0	0
ATAD1	2697	150	122	113	342	346	322	6.51954	5.24373	5.40234	20.9142	23.0752	20.5475
ATAD2	4305	27	35	25	153	172	199	0.735185	0.942446	0.748775	5.86158	7.18629	7.95544
ATAD2B	6564	69	53	37	140	232	289	1.23222	0.935985	0.726805	3.51768	6.35725	7.57729
ATAD5	5713	5	7	3	16	32	29	0.102592	0.142035	0.0677082	0.461905	1.00748	0.873611
ATAT1	1441	14	13	8	92	134	174	1.13886	1.04578	0.715831	10.5298	16.7259	20.7812
ATCAY	1879	0	0	1	0	0	0	0	0	0.0686211	0	0	0
ATE1	1452	53	50	32	71	93	117	4.27874	3.99177	2.84163	8.0647	11.5204	13.8677
ATF1	2993	77	75	70	234	261	188	3.01572	2.9048	3.01561	12.8945	15.685	10.8102
ATF2	4141	163	143	109	425	474	434	4.61412	4.00306	3.39395	16.927	20.5884	18.0372
ATF3	2083	113	124	96	801	434	403	6.3591	6.90071	5.94246	63.422	37.4757	33.2966
ATF4	1394	2530	2797	2369	2752	2425	2354	212.747	232.59	219.122	325.598	312.895	290.622
ATF5	605	559	526	523	108	115	120	108.309	100.784	111.463	29.4418	34.1895	34.1358
ATF6	7089	265	281	227	360	439	409	4.38195	4.59497	4.12881	8.37557	11.1386	9.9294
ATF6B	2603	165	174	147	447	515	553	7.43047	7.74884	7.28161	28.3224	35.5863	36.5625
ATF7	4573	243	279	231	486	617	850	6.2289	7.07236	6.51321	17.528	24.268	31.9891
ATF7IP2	2065	0	0	0	0	0	0	0	0	0	0	0	0
ATG10	3270	27	24	19	78	80	76	0.967882	0.850795	0.749187	3.93408	4.4004	3.99991
ATG12	2331	617	621	524	732	344	383	31.0277	30.8824	28.985	51.7923	26.544	28.2775
ATG13	2522	132	113	113	243	301	357	6.13529	5.19392	5.77721	15.8912	21.467	24.3617
ATG14	4133	42	36	35	227	294	347	1.19122	1.00971	1.09191	9.05852	12.7947	14.4494
ATG16L1	1994	70	96	86	213	222	274	4.11509	5.58094	5.56106	17.6178	20.0252	23.6488
ATG16L2	4324	34	25	21	194	208	303	0.921721	0.670218	0.626207	7.39968	8.65222	12.0598
ATG2A	5452	244	247	190	1066	1006	1390	5.24615	5.25173	4.49347	32.2476	33.1888	43.8777
ATG2B	9838	84	102	82	297	364	403	1.00087	1.20186	1.07471	4.97905	6.65494	7.0499
ATG3	1151	42	50	37	183	157	116	4.2774	5.03566	4.14487	26.2224	24.5343	17.3447
ATG4A	2638	25	27	38	75	104	76	1.11089	1.18645	1.85735	4.68903	7.09101	4.95819
ATG4B	1379	109	128	114	234	262	329	9.26549	10.7599	10.6592	27.9865	34.1733	41.0597
ATG4C	2899	27	30	27	72	105	81	1.09175	1.1996	1.20088	4.0962	6.51465	4.80863
ATG4D	1551	60	35	55	192	186	257	4.53467	2.61588	4.57231	20.4167	21.57	28.5171
ATG5	3169	42	66	45	173	175	173	1.55358	2.41426	1.83094	9.00369	9.93266	9.39525
ATG7	3182	59	49	30	69	95	135	2.17349	1.78508	1.21564	3.5764	5.36999	7.3016
ATG9A	4181	174	172	169	411	391	469	4.87838	4.76881	5.21184	16.2128	16.8208	19.3053
ATG9B	2561	5	6	9	45	21	24	0.228858	0.271583	0.453124	2.89801	1.47489	1.61282
ATGL	1308	174	161	163	652	571	656	15.5937	14.2685	16.0681	82.2122	78.5196	86.3139
ATHL1	2269	58	42	44	360	409	516	2.9964	2.14574	2.50036	26.1676	32.4219	39.1381
ATIC	2558	66	77	56	220	327	265	3.02447	3.48941	2.82275	14.1847	22.9931	17.8291
ATL1	2582	3	4	1	6	7	19	0.136198	0.179583	0.0499377	0.383258	0.487631	1.26643
ATL2	3574	157	143	138	579	566	627	5.14934	4.63813	4.97862	26.719	28.4847	30.1924
ATL3	1782	151	151	125	186	247	347	9.93289	9.8227	9.04455	17.2148	24.931	33.5125
ATM	9003	106	95	93	87	145	183	1.38015	1.2232	1.33193	1.59378	2.89688	3.49823
ATMIN	2361	151	151	120	189	196	201	7.497	7.41383	6.55345	13.2027	14.9317	14.6516
ATN1	3788	648	654	605	1695	2093	2652	20.0526	20.0138	20.5935	73.8	99.3823	120.489
ATOH7	339	0	0	0	0	1	0	0	0	0	0	0.530579	0
ATOX1	1653	247	264	210	146	125	135	17.5158	18.5137	16.3806	14.5672	13.6015	14.0555
ATP10A	4001	15	14	7	108	195	159	0.43947	0.405622	0.225587	4.45197	8.76629	6.83932
ATP10B	4802	0	1	0	8	9	20	0	0.0241401	0	0.274767	0.337109	0.716791
ATP10D	5627	13	13	13	86	114	119	0.270815	0.267811	0.297887	2.52068	3.64399	3.63961
ATP11A	3668	381	386	312	572	659	1149	12.1759	12.1989	10.9676	25.7195	32.3151	53.9107
ATP11B	6973	182	146	134	303	380	351	3.05955	2.42714	2.47782	7.16671	9.80198	8.66307
ATP11C	6057	10	3	11	103	185	133	0.19353	0.057415	0.234164	2.80463	5.49369	3.77901
ATP12A	3308	0	2	0	0	0	2	0	0.0700852	0	0	0	0.104052
ATP13A1	3540	430	465	388	573	565	648	14.2387	15.2269	14.1323	26.6961	28.7075	31.5033
ATP13A2	2373	317	336	264	342	244	294	15.6591	16.4136	14.3447	23.7698	18.4945	21.3223
ATP13A3	7089	316	276	262	660	789	622	5.22527	4.51321	4.76542	15.3552	20.019	15.1004
ATP13A4	4209	4	8	4	13	0	0	0.111401	0.22033	0.122537	0.509402	0	0
ATP13A5	3994	75	63	63	54	0	0	2.2012	1.8285	2.03384	2.22988	0	0
ATP1A1	3080	902	887	774	1709	1857	2228	34.3291	33.3837	32.4022	91.5141	108.445	124.494
ATP1A2	5110	10	12	3	36	58	73	0.229396	0.272221	0.0756981	1.16193	2.04153	2.45859
ATP1A3	3087	0	0	0	0	1	0	0	0	0	0	0.0582657	0
ATP1A4	3450	2	4	1	8	15	6	0.0679543	0.134401	0.0373736	0.382444	0.782027	0.299307
ATP1B1	2110	99	80	63	553	697	618	5.49995	4.3951	3.84984	43.2254	59.4155	50.407
ATP1B2	1226	8	5	13	14	35	45	0.764902	0.47276	1.36722	1.88336	5.13484	6.31694
ATP1B3	1320	75	85	75	181	240	213	6.6603	7.4646	7.32608	22.6152	32.703	27.7709
ATP1B4	1170	0	0	1	0	1	0	0	0	0.110204	0	0.153732	0
ATP2A1	3252	2	1	1	8	5	5	0.0720918	0.035646	0.0396492	0.405729	0.276547	0.264609
ATP2A2	7543	872	930	777	887	1166	1107	13.5512	14.2922	13.2819	19.3944	27.8038	25.2574
ATP2A3	3179	43	65	40	166	366	408	1.58557	2.3702	1.62239	8.6122	20.7081	22.0879
ATP2B1	7113	141	153	140	800	986	1001	2.32366	2.49345	2.53781	18.5496	24.933	24.2195
ATP2B2	3758	282	316	250	91	51	86	8.79627	9.74747	8.57764	3.99375	2.44097	3.93846
ATP2B3	4316	1	0	1	0	0	1	0.0271597	0	0.0298747	0	0	0.0398752
ATP2C1	5173	290	277	231	540	669	620	6.57146	6.20725	5.75777	17.2166	23.2613	20.6269
ATP2C2	3521	3402	3457	2951	895	68	96	113.259	113.814	108.066	41.9231	3.4737	4.69234
ATP4A	3501	0	0	0	0	0	3	0	0	0	0	0	0.147473
ATP4B	1239	1	1	0	6	4	7	0.0946096	0.09356	0	0.798687	0.580682	0.972324
ATP5A1	1857	916	983	827	1434	1315	1294	57.8216	61.3625	57.422	127.36	127.369	119.924
ATP5B	1847	1529	1543	1295	1454	1481	1452	97.0391	96.8413	90.404	129.836	144.224	135.296
ATP5C1	1037	393	363	315	665	544	531	44.4243	40.5779	39.1666	105.764	94.3561	88.1252
ATP5D	1056	854	861	756	1289	855	948	94.7982	94.515	92.3087	201.319	145.63	154.5
ATP5E	385	89	96	79	144	125	95	27.0979	28.9049	26.4576	61.6877	58.3981	42.4666
ATP5F1	1218	594	585	538	1016	768	700	57.167	55.6763	56.9534	137.576	113.413	98.9089
ATP5G1	767	132	159	141	161	152	126	20.1737	24.0305	23.7033	34.62	35.6449	28.2722
ATP5G2	741	517	610	481	940	611	712	81.7859	95.4274	83.6973	209.221	148.311	165.366
ATP5H	601	376	422	384	680	487	463	73.3364	81.3954	82.3837	186.608	145.749	132.584
ATP5I	209	109	115	82	176	90	112	61.1345	63.7842	50.5885	138.887	77.4544	92.2266
ATP5J	684	218	220	187	349	287	185	37.36	37.2845	35.2509	84.1523	75.4702	46.5479
ATP5J2	447	220	264	233	276	208	169	57.6928	68.4633	67.2099	101.835	83.6962	65.0674
ATP5L	622	439	503	467	903	662	646	82.7333	93.7431	96.808	239.438	191.433	178.742
ATP5O	790	206	228	206	505	413	363	30.5666	33.4556	33.6221	105.429	94.0314	79.0795
ATP5S	1704	30	21	22	63	66	58	2.06375	1.4286	1.66471	6.09772	6.96665	5.85791
ATP5SL	2165	92	89	60	197	186	185	4.98123	4.76534	3.57337	15.0074	15.4527	14.7061
ATP6AP1L	1524	1	0	2	4	1	0	0.0769168	0	0.169211	0.432884	0.118022	0
ATP6AP2	1892	140	161	129	514	732	587	8.67388	9.8643	8.7913	44.8062	69.5889	53.3951
ATP6V0A1	4084	270	304	239	603	907	949	7.74969	8.62878	7.54565	24.3516	39.9458	39.9912
ATP6V0A2	5334	132	147	140	242	246	257	2.90086	3.19467	3.38423	7.48271	8.29529	8.2921
ATP6V0A4	3143	7	11	9	1	1	0	0.261072	0.405705	0.369218	0.052475	0.0572276	0
ATP6V0B	870	217	232	195	390	343	342	29.2379	30.9122	28.9001	73.9336	70.9128	67.6537
ATP6V0C	3869	409	425	353	1181	1083	1258	12.3917	12.7336	11.7641	50.344	50.3477	55.9585
ATP6V0D1	1454	469	438	401	468	558	512	37.8107	34.9198	35.5602	53.0858	69.0271	60.6024
ATP6V0D2	1846	6	6	10	11	77	35	0.381001	0.376774	0.698478	0.982783	7.50255	3.26303
ATP6V0E1	822	237	233	190	617	522	497	33.7974	32.8584	29.8034	123.797	114.222	104.056
ATP6V1A	4425	219	223	201	326	362	315	5.80146	5.84189	5.85689	12.1507	14.7145	12.2513
ATP6V1B1	3099	0	0	4	15	63	86	0	0	0.166427	0.7983	3.65653	4.77597
ATP6V1B2	2843	196	198	140	478	767	646	8.08138	8.07328	6.34944	27.7299	48.5253	39.1057
ATP6V1C1	2021	87	92	79	174	228	186	5.04614	5.27695	5.04017	14.1997	20.2917	15.8391
ATP6V1C2	2575	327	329	301	491	533	667	14.886	14.8109	15.0721	31.4486	37.2306	44.5793
ATP6V1D	1448	216	200	186	454	305	340	17.486	16.0112	16.5626	51.7111	37.8862	40.4106
ATP6V1E1	1216	333	372	281	506	424	442	32.1009	35.4626	29.796	68.6299	62.7165	62.5566
ATP6V1E2	1111	3	3	3	3	5	7	0.316529	0.313018	0.34817	0.445352	0.809479	1.08435
ATP6V1F	744	226	221	205	302	382	337	35.6075	34.4335	35.5276	66.9469	92.3507	77.9545
ATP6V1G1	1115	273	301	269	507	556	478	28.7008	31.2934	31.1073	74.9945	89.6912	73.7798
ATP6V1G2	1563	2	1	0	1	3	1	0.149995	0.0741656	0	0.105521	0.345233	0.11011
ATP6V1G3	428	0	0	0	0	0	0	0	0	0	0	0	0
ATP6V1H	1888	173	186	147	317	334	297	10.7411	11.4202	10.0392	27.692	31.8196	27.0732
ATP7A	5518	55	48	42	46	89	147	1.16839	1.00837	0.981414	1.37491	2.90107	4.5848
ATP7B	3910	44	57	42	13	13	17	1.31911	1.6899	1.38502	0.548357	0.598021	0.748267
ATP8A1	8263	37	37	47	162	150	177	0.524892	0.51907	0.733406	3.23351	3.26515	3.68655
ATP8A2	5111	5	10	5	73	74	128	0.114675	0.226807	0.126139	2.35567	2.60421	4.31011
ATP8B1	4837	113	126	143	263	279	273	2.73847	3.01965	3.81193	8.9676	10.3748	9.71339
ATP8B2	4386	44	65	47	288	590	684	1.17595	1.71793	1.3817	10.8298	24.1954	26.8393
ATP8B3	4617	149	135	112	255	234	237	3.78297	3.3895	3.12783	9.10913	9.11603	8.83432
ATP8B4	4257	82	96	70	121	196	205	2.25796	2.61414	2.12021	4.6879	8.28137	8.28771
ATP9A	7273	314	293	263	1022	1203	1544	5.06084	4.66999	4.66258	23.1758	29.751	36.5358
ATP9B	3600	162	148	130	404	414	519	5.27496	4.76564	4.65613	18.5087	20.6846	24.8113
ATPAF1	1766	41	47	35	96	149	106	2.72144	3.0851	2.55542	8.96555	15.1756	10.33
ATPAF2	2763	139	149	111	235	161	195	5.89712	6.25125	5.17996	14.0276	10.4808	12.1461
ATR	8248	36	33	27	133	182	180	0.511635	0.463796	0.422085	2.6595	3.96892	3.75585
ATRAID	968	140	132	120	282	293	331	16.9535	15.8074	15.9842	48.0475	54.443	58.8487
ATRIP	4221	143	185	138	132	117	122	3.97125	5.08064	4.21549	5.15769	4.98563	4.97427
ATRN	8202	185	199	173	358	448	471	2.64398	2.81252	2.71964	7.1988	9.82444	9.88293
ATRNL1	7494	22	18	16	64	145	94	0.344124	0.278433	0.27529	1.40852	3.4802	2.15873
ATRX	11009	206	194	225	557	691	624	2.19344	2.04275	2.63523	8.34457	11.2896	9.75486
ATXN1	1032	29	43	36	25	36	57	3.29401	4.83004	4.49787	3.99537	6.2744	9.5056
ATXN10	2624	492	530	421	1183	1024	1209	21.979	23.4139	20.6873	74.3563	70.1917	79.2952
ATXN1L	7879	258	229	197	578	727	839	3.83844	3.36919	3.22389	12.0991	16.5964	18.3263
ATXN2	3680	151	176	153	409	463	567	4.80989	5.54404	5.36078	18.3304	22.6299	26.5167
ATXN2L	2993	546	578	518	1440	1573	2087	21.3842	22.3863	22.3155	79.351	94.5305	120.005
ATXN3	5307	62	63	56	369	438	389	1.36946	1.37611	1.36058	11.4676	14.8448	12.6149
ATXN7	2212	46	49	47	63	118	168	2.43769	2.56787	2.73966	4.69734	9.59504	13.071
ATXN7L1	6931	50	34	42	242	242	301	0.84563	0.56865	0.781336	5.75859	6.28014	7.47403
ATXN7L2	2335	9	8	6	48	52	55	0.451816	0.397159	0.331321	3.3904	4.00559	4.05378
ATXN7L3	1914	83	84	77	137	193	245	5.08326	5.08744	5.1872	11.8053	18.137	22.0297
ATXN7L3B	3476	652	723	575	919	868	947	21.9874	24.1113	21.3291	43.6046	44.9148	46.8872
AUH	1392	22	32	31	102	118	108	1.85263	2.66485	2.87149	12.0853	15.2473	13.3527
AUNIP	1393	7	15	4	19	13	17	0.589051	1.24825	0.370249	2.24957	1.67858	2.1003
AUP1	1317	592	598	518	785	668	746	52.6917	52.6353	50.7141	98.3061	91.2306	97.4849
AURKA	1759	10	4	4	2	7	9	0.666408	0.263606	0.29321	0.187526	0.715784	0.880564
AURKAIP1	944	121	132	89	181	135	187	15.0252	16.2093	12.1563	31.623	25.7224	34.0921
AURKB	2124	5	4	7	9	7	6	0.275945	0.218307	0.42494	0.698851	0.59278	0.486162
AURKC	1215	13	4	6	175	195	257	1.25422	0.381633	0.636736	23.7552	28.8674	36.4033
AUTS2	2924	32	26	23	130	190	295	1.28286	1.03076	1.01423	7.33268	11.6876	17.3632
AVEN	1257	52	49	48	103	95	81	4.84925	4.51879	4.92369	13.5145	13.5937	11.0901
AVIL	2952	0	0	0	3	6	8	0	0	0	0.167611	0.365582	0.4664
AVL9	4600	122	109	98	209	283	323	3.10891	2.74682	2.74696	7.49351	11.0657	12.0845
AVPR1A	1332	4	3	2	13	15	9	0.352016	0.261083	0.193602	1.60967	2.02552	1.16285
AVPR1B	1272	0	0	0	0	0	0	0	0	0	0	0	0
AVPR2	1018	8	9	4	24	18	10	0.921189	1.02484	0.506637	3.8883	3.18035	1.69058
AWAT1	1692	0	0	0	0	5	4	0	0	0	0	0.53152	0.406859
AWAT2	1758	0	0	0	0	1	0	0	0	0	0	0.102313	0
AXDND1	4097	0	0	0	2	0	0	0	0	0	0.080512	0	0
AXIN1	2474	115	124	80	280	319	401	5.44885	5.8101	4.16941	18.6662	23.1921	27.8952
AXIN2	1884	5	4	2	42	106	86	0.311097	0.246117	0.136878	3.67676	10.1199	7.85601
AXL	4151	184	197	162	800	1205	1397	5.19603	5.50142	5.03207	31.7859	52.2136	57.9199
AZI1	3463	43	42	29	197	217	275	1.45553	1.40591	1.07977	9.38232	11.2709	13.6667
AZI2	1502	128	120	119	302	265	217	9.98956	9.26132	10.2155	33.1615	31.7341	24.8642
AZIN1	3921	799	751	688	966	780	597	23.8867	22.2026	22.6244	40.6328	35.7806	26.2037
B3GALNT1	1636	10	6	9	31	41	51	0.716511	0.425138	0.709323	3.12518	4.50765	5.36502
B3GALNT2	2516	82	66	49	238	255	258	3.82041	3.04085	2.51113	15.6014	18.2297	17.6479
B3GALT1	4048	21	19	18	2	0	1	0.608114	0.544095	0.573346	0.0814866	0	0.0425152
B3GALT2	3259	9	11	6	33	43	32	0.323716	0.391264	0.237384	1.67004	2.3732	1.68986
B3GALT4	1026	77	69	57	162	124	141	8.79731	7.79585	7.16328	26.0414	21.7382	23.6514
B3GALT5	993	0	0	0	1	1	0	0	0	0	0.166091	0.181134	0
B3GALT6	781	32	31	23	29	23	43	4.80292	4.60121	3.79718	6.12412	5.29696	9.47549
B3GALTL	2426	65	57	60	70	106	67	3.14072	2.72361	3.18893	4.75887	7.85896	4.75301
B3GAT2	878	11	13	19	33	18	21	1.4686	1.71637	2.79025	6.19892	3.68746	4.11632
B3GAT3	1364	141	160	146	387	309	363	12.1174	13.5978	13.8014	46.7943	40.7468	45.8012
B3GNT1	1990	34	27	30	123	142	185	2.00277	1.5728	1.94381	10.1941	12.8347	15.9994
B3GNT2	2625	24	16	13	160	242	203	1.07174	0.706565	0.638555	10.0528	16.582	13.3092
B3GNT3	1919	9	1	3	44	42	51	0.549761	0.0604069	0.201572	3.78159	3.93663	4.57383
B3GNT4	1189	0	4	1	0	4	3	0	0.389978	0.108443	0	0.605101	0.434234
B3GNT5	3293	2	5	2	32	58	71	0.0711942	0.176011	0.078311	1.60271	3.16801	3.71066
B3GNT6	1082	0	0	0	0	0	0	0	0	0	0	0	0
B3GNT7	2085	7	5	5	30	43	42	0.393549	0.277988	0.309206	2.37308	3.70947	3.46679
B3GNT9	2259	18	18	21	76	151	155	0.934034	0.923672	1.19864	5.54873	12.0229	11.8086
B3GNTL1	1798	19	16	11	41	41	77	1.23871	1.03155	0.788837	3.76089	4.10151	7.37031
B4GALNT1	2497	52	57	71	60	104	105	2.44113	2.64617	3.66627	3.96305	7.49143	7.23694
B4GALNT2	2797	1	0	0	1	1	2	0.0419096	0	0	0.0589663	0.0643069	0.123061
B4GALNT3	3752	235	214	186	866	688	1135	7.34195	6.61169	6.39197	38.0673	32.9819	52.0616
B4GALNT4	1372	18	11	20	71	63	89	1.53789	0.929395	1.87958	8.53495	8.25917	11.164
B4GALT1	3728	12326	13013	11070	6053	1963	1945	387.572	404.635	382.874	267.788	94.7096	89.79
B4GALT2	2518	224	245	212	316	378	463	10.4279	11.279	10.8559	20.698	27.0014	31.6453
B4GALT3	2677	138	147	118	377	389	445	6.04278	6.36547	5.68353	23.2268	26.1367	28.6086
B4GALT4	2024	15	18	15	111	164	159	0.868735	1.03092	0.955576	9.04501	14.5741	13.5198
B4GALT5	1237	18	15	19	34	73	77	1.70573	1.40567	1.98047	4.53321	10.6146	10.7129
B4GALT6	2226	2	8	8	31	83	72	0.10532	0.416607	0.463393	2.29685	6.7066	5.56662
B4GALT7	3625	81	82	62	145	182	221	2.61929	2.62221	2.2053	6.59715	9.03053	10.4923
B9D1	717	31	27	34	61	59	48	5.06814	4.36522	6.11427	14.0316	14.8007	11.5214
B9D2	1036	7	7	7	36	37	55	0.792035	0.783249	0.87121	5.73112	6.4238	9.13666
BAALC	1524	0	2	0	8	5	6	0	0.152127	0	0.865768	0.590112	0.677565
BABAM1	1544	95	80	71	304	349	384	7.21245	6.00626	5.92919	32.473	40.6563	42.8024
BAC5	670	0	0	0	0	0	0	0	0	0	0	0	0
BAC7.5	851	0	0	0	0	0	0	0	0	0	0	0	0
BACE1	3154	85	87	69	208	329	342	3.1591	3.19756	2.8208	10.8767	18.7622	18.6616
BACE2	1489	26	26	14	46	103	71	2.04685	2.02414	1.21232	5.09518	12.4421	8.20631
BACH1	5605	276	253	253	398	552	580	5.77218	5.23247	5.82009	11.7113	17.7139	17.8089
BACH2	3225	13	12	11	28	39	60	0.47252	0.431333	0.439792	1.43194	2.17513	3.20189
BAD	929	44	36	23	134	151	150	5.55192	4.49209	3.19225	23.7895	29.2355	27.7882
BAG1	1593	346	397	345	456	350	383	25.4605	28.8893	27.9247	47.2113	39.5186	41.3778
BAG2	1470	63	48	42	120	176	141	5.02377	3.78517	3.68397	13.4636	21.535	16.5077
BAG3	3065	166	177	145	485	402	400	6.34869	6.69429	6.09989	26.098	23.5909	22.4602
BAG4	2471	56	58	50	134	172	185	2.65657	2.72093	2.60905	8.94394	12.52	12.885
BAG5	4102	346	330	286	369	445	429	9.88751	9.32567	8.9899	14.8364	19.5126	17.9989
BAHCC1	6723	129	115	100	228	353	470	2.24923	1.98288	1.91788	5.5933	9.44412	12.0315
BAHD1	3893	98	104	101	321	403	496	2.95086	3.09678	3.3452	13.5993	18.6196	21.9271
BAI2	4515	4	8	6	19	45	49	0.10385	0.205397	0.171348	0.694053	1.79269	1.86777
BAI3	5369	2	1	0	1	2	6	0.0436659	0.0215908	0	0.0307187	0.0670018	0.192328
BAIAP2	1951	306	290	253	625	606	913	18.3853	17.2307	16.7204	52.8347	55.8683	80.5375
BAIAP2L1	2594	106	110	84	154	98	159	4.79007	4.91569	4.17536	9.79146	6.79526	10.549
BAIAP2L2	1178	1	0	0	5	5	5	0.0995087	0	0	0.700038	0.763439	0.730481
BAIAP3	3301	34	33	22	37	30	48	1.20737	1.15886	0.859333	1.84864	1.63465	2.50254
BAMBI	2270	4	5	1	13	43	31	0.206557	0.255332	0.0568014	0.944526	3.40716	2.35028
BANF1	734	383	407	376	951	997	962	61.1659	64.2777	66.0505	213.688	244.314	225.561
BANF2	273	0	0	0	0	0	0	0	0	0	0	0	0
BANK1	3327	7	5	5	48	93	80	0.246633	0.174212	0.193777	2.3795	5.02782	4.1383
BANP	2155	168	173	154	154	184	167	9.13836	9.30594	9.21421	11.7861	15.3575	13.3369
BAP1	2852	219	208	174	435	493	572	9.00121	8.45426	7.86655	25.1557	31.0919	34.5168
BARD1	2732	2	4	4	7	18	27	0.0858135	0.169723	0.188783	0.422585	1.18506	1.70086
BARHL2	1059	0	0	0	0	3	0	0	0	0	0	0.509536	0
BARX2	1536	33	39	31	245	163	278	2.51843	2.9433	2.60229	26.307	19.0874	31.1486
BASP1	1361	19	30	24	134	118	165	1.63645	2.5552	2.27372	16.2384	15.5946	20.8646
BATF	1002	3	2	4	39	31	40	0.350962	0.231379	0.514727	6.41939	5.56473	6.87032
BATF2	1693	2	0	2	18	44	34	0.138478	0	0.15232	1.75353	4.67461	3.45626
BATF3	758	37	52	31	47	68	82	5.72188	7.95236	5.27323	10.2265	16.1358	18.6178
BAX	907	32	19	14	88	129	140	4.1357	2.42833	1.99024	16.0019	25.5819	26.5647
BAZ1A	6235	97	80	77	176	299	298	1.82365	1.48736	1.59235	4.65557	8.6255	8.22554
BAZ1B	6102	388	388	390	1073	1283	1451	7.4536	7.37091	8.24094	29.0017	37.8185	40.9242
BAZ2A	8562	297	312	253	797	1042	1485	4.06619	4.22417	3.81004	15.3525	21.8898	29.8494
BAZ2B	10661	195	207	171	702	664	741	2.14409	2.25079	2.06815	10.8601	11.2026	11.962
BBC3	581	3	2	2	41	52	75	0.605273	0.399039	0.443852	11.6387	16.0982	22.2162
BBIP1	726	24	29	27	132	96	95	3.87508	4.63045	4.79525	29.9871	23.784	22.5202
BBOX1	1535	0	0	0	0	0	0	0	0	0	0	0	0
BBS1	3730	49	54	43	197	243	333	1.5399	1.67821	1.48643	8.71072	11.7178	15.3646
BBS10	2239	21	15	13	49	35	44	1.09944	0.776603	0.748641	3.60943	2.81167	3.38207
BBS12	2397	8	8	1	20	32	36	0.391227	0.386887	0.0537919	1.37613	2.40122	2.58475
BBS2	2464	27	34	38	222	235	302	1.28449	1.59956	1.98851	14.8597	17.1545	21.0936
BBS4	5255	115	84	74	487	491	452	2.56526	1.85297	1.8157	15.2846	16.8058	14.803
BBS5	1685	2	4	4	27	25	20	0.139135	0.275183	0.306087	2.64278	2.66864	2.04275
BBS7	2559	8	15	13	34	76	102	0.36646	0.679489	0.655025	2.19132	5.34187	6.85985
BBS9	3814	9	7	4	22	53	44	0.27661	0.212755	0.135227	0.951346	2.49945	1.98544
BBX	8876	322	357	280	632	833	882	4.25251	4.66243	4.06748	11.7435	16.8802	17.1016
BCAN	3048	0	1	0	1	0	2	0	0.0380318	0	0.0541105	0	0.112927
BCAP29	1033	34	38	26	104	82	107	3.8582	4.26427	3.24532	16.6046	14.2779	17.8266
BCAP31	1110	1203	1280	1034	984	970	951	127.042	133.675	120.111	146.207	157.18	147.449
BCAR1	1937	157	157	141	229	255	304	9.50115	9.39575	9.38586	19.4986	23.6788	27.0102
BCAR3	3886	37	57	32	92	112	107	1.11611	1.70033	1.06177	3.90465	5.184	4.73877
BCAS1	3345	32	20	21	115	94	168	1.1214	0.693099	0.809483	5.6702	5.05454	8.64366
BCAS2	977	64	75	78	135	122	125	7.67877	8.89874	10.294	22.7896	22.4603	22.0191
BCAS3	7528	53	46	47	194	173	253	0.825282	0.708337	0.805013	4.25029	4.13348	5.78396
BCAS4	907	3	4	9	22	50	43	0.387722	0.511228	1.27944	4.00048	9.91545	8.15916
BCAT1	2370	2	3	2	1	17	14	0.0989209	0.146735	0.108809	0.0695902	1.29018	1.01663
BCAT2	1453	665	707	660	301	230	215	53.6491	56.4047	58.5683	34.1663	28.4716	25.4658
BCCIP	1403	94	116	97	161	137	147	7.85374	9.58433	8.91453	18.9263	17.5636	18.032
BCDIN3	2375	228	190	173	386	387	478	11.2532	9.27367	9.39219	26.8053	29.3087	34.6377
BCDIN3D	2054	36	42	28	55	74	95	2.05451	2.37034	1.75769	4.4163	6.48009	7.9599
BCHE	2437	3	3	5	4	10	5	0.144302	0.142701	0.264545	0.270708	0.738064	0.353101
BCKDHA	2706	229	298	266	390	386	457	9.92005	12.7659	12.6747	23.7702	25.6572	29.0652
BCKDHB	1280	37	35	35	69	50	36	3.38843	3.16971	3.52568	8.8907	7.02603	4.84035
BCKDK	1924	232	231	154	251	193	200	14.1348	13.9177	10.3205	21.5162	18.0427	17.89
BCL10	1671	22	30	33	128	157	135	1.54331	2.08116	2.54637	12.6337	16.8995	13.9041
BCL11A	2712	13	10	15	22	13	29	0.561901	0.427437	0.713159	1.33792	0.862191	1.84032
BCL11B	1312	1	0	3	4	13	9	0.0893455	0	0.29483	0.502832	1.78221	1.18057
BCL2	1426	26	30	21	52	97	123	2.13727	2.43873	1.89882	6.01424	12.2349	14.8447
BCL2A1	882	11	5	4	52	56	61	1.46194	0.657148	0.584758	9.7237	11.4201	11.9027
BCL2L1	1704	113	125	100	213	356	344	7.77347	8.50359	7.56685	20.6161	37.5777	34.7435
BCL2L10	492	0	0	0	0	0	0	0	0	0	0	0	0
BCL2L11	1895	19	16	21	33	53	63	1.17531	0.978751	1.42888	2.87211	5.03056	5.72158
BCL2L12	1123	15	16	16	67	88	119	1.56573	1.65159	1.83707	9.83992	14.0946	18.2369
BCL2L13	1232	67	62	48	80	98	92	6.37486	5.83368	5.0236	10.7097	14.3075	12.8517
BCL2L14	2021	2	4	5	16	29	27	0.116003	0.229433	0.318998	1.30572	2.58096	2.29923
BCL2L15	2958	194	212	178	23	47	31	7.68794	8.30805	7.75901	1.28241	2.85792	1.80363
BCL2L2	3879	519	525	464	652	570	660	15.6839	15.6892	15.4235	27.722	26.4305	29.2825
BCL6	3834	132	128	134	346	574	612	4.03579	3.87008	4.50648	14.884	26.9283	27.4716
BCL6B	3263	42	45	31	200	331	336	1.50882	1.59866	1.22498	10.109	18.2457	17.7218
BCL7A	2796	49	37	30	155	144	186	2.05431	1.534	1.38347	9.14305	9.2635	11.4488
BCL7B	1498	63	69	59	113	130	131	4.92987	5.33948	5.07837	12.4412	15.6092	15.0503
BCL7C	679	19	24	25	196	194	247	3.28012	4.09735	4.74739	47.6083	51.3904	62.6054
BCL9	6129	46	63	58	166	278	325	0.879781	1.19155	1.22018	4.46699	8.1584	9.12595
BCL9L	4177	316	294	234	527	792	1024	8.86807	8.15914	7.2233	20.8086	34.1044	42.191
BCLAF1	6217	332	314	273	1093	1180	1125	6.25984	5.85478	5.66195	28.9959	34.139	31.1427
BCMO1	1800	3	1	3	2	0	0	0.195369	0.0644005	0.214898	0.183254	0	0
BCNT	1713	73	72	60	154	234	239	4.99542	4.87233	4.51625	14.8272	24.5702	24.0118
BCO2	2317	11	9	12	62	137	122	0.55651	0.450275	0.66779	4.41329	10.6352	9.06188
BCOR	5006	65	62	66	194	349	474	1.52205	1.4357	1.69996	6.39157	12.5396	16.2957
BCORL1	6881	77	85	81	230	406	468	1.31173	1.43195	1.51781	5.51281	10.6127	11.7052
BDH1	1453	1089	1157	944	257	27	15	87.8554	92.3059	83.7705	29.1719	3.34232	1.77668
BDH2	1426	54	55	52	295	347	338	4.43895	4.471	4.70185	34.1192	43.7683	40.7926
BDKRB1	1443	1	2	3	7	5	10	0.0812344	0.160666	0.268065	0.800071	0.623237	1.19266
BDKRB2	3660	10	7	9	44	58	65	0.320277	0.221707	0.317063	1.98275	2.85034	3.05645
BDNF	2250	0	0	0	6	14	27	0	0	0	0.43981	1.11917	2.06522
BDP1	8580	398	406	311	565	529	709	5.43754	5.4853	4.67367	10.8607	11.0897	14.2214
BEAN1	1523	0	2	1	29	57	75	0	0.152227	0.0846612	3.14047	6.7317	8.47512
BECN1	1601	145	159	132	279	392	374	10.6165	11.5124	10.6308	28.7415	44.0397	40.2036
BEND2	3054	0	1	1	2	0	0	0	0.0379571	0.0422197	0.108008	0	0
BEND3	2824	29	15	14	19	34	48	1.20376	0.615727	0.639216	1.10965	2.16553	2.92524
BEND4	1192	0	0	0	0	1	0	0	0	0	0	0.150895	0
BEND5	1453	28	19	19	95	111	119	2.25891	1.51583	1.68606	10.7834	13.7406	14.095
BEND6	2235	0	0	0	0	8	3	0	0	0	0	0.643817	0.231009
BEND7	5202	87	104	83	194	223	255	1.96045	2.31753	2.05727	6.15075	7.71053	8.43634
BEST1	1778	0	1	0	0	0	0	0	0.0651973	0	0	0	0
BEST2	1372	0	0	0	0	0	0	0	0	0	0	0	0
BEST3	2211	3	7	9	9	2	5	0.159052	0.367004	0.524854	0.671352	0.162701	0.389194
BEST4	1372	0	1	1	2	1	1	0	0.0844904	0.0939789	0.240421	0.131098	0.125438
BET1	1548	123	132	125	237	213	199	9.31409	9.88473	10.4117	25.2507	24.749	22.1242
BET1L	2857	214	235	211	513	606	626	8.78031	9.53497	9.52263	29.6145	38.1515	37.7093
BEX2	711	123	119	122	179	182	169	20.2788	19.4017	22.1246	41.5222	46.0417	40.9074
BEX4	548	10	12	9	15	11	13	2.13907	2.53841	2.11761	4.51448	3.61045	4.0827
BFAR	2698	200	214	163	718	894	984	8.68949	9.19461	7.78987	43.8914	59.5999	62.7679
BFSP1	1961	1	4	4	10	9	9	0.0597763	0.236453	0.263007	0.841045	0.825495	0.789859
BFSP2	1596	4	2	2	22	28	29	0.293788	0.145264	0.161578	2.27346	3.15555	3.12716
BGN	2055	1854	1974	1737	1900	3493	2989	105.756	111.352	108.986	152.489	305.729	250.322
BHLHB9	3928	24	20	21	44	52	46	0.716219	0.590228	0.689338	1.84747	2.38112	2.01544
BHLHE40	2989	193	181	142	1097	1862	2112	7.56899	7.01963	6.12558	60.5309	112.048	121.605
BHLHE41	2617	40	33	28	190	358	348	1.79169	1.46175	1.37955	11.9742	24.6053	22.8855
BHMT	2320	0	0	0	0	0	0	0	0	0	0	0	0
BHMT2	1885	1	1	1	3	3	2	0.0621863	0.0614965	0.0684027	0.262486	0.286259	0.182601
BICC1	3309	13	11	16	51	213	159	0.460525	0.385352	0.623459	2.54197	11.578	8.26961
BICD1	3672	6	6	5	5	17	31	0.191538	0.189413	0.175571	0.224576	0.832714	1.45293
BICD2	4538	170	191	135	392	543	578	4.39128	4.879	3.83578	14.2468	21.5221	21.9204
BID	1092	216	220	194	344	215	252	23.1866	23.354	22.9068	51.9556	35.4132	39.7157
BIK	1076	0	1	0	17	34	37	0	0.107733	0	2.60575	5.68351	5.91799
BIN2	2045	155	168	110	181	163	161	8.88474	9.52308	6.9356	14.5976	14.3365	13.5493
BIN3	1639	80	80	92	138	125	152	5.7216	5.65813	7.23758	13.8866	13.7177	15.9606
BIRC2	4467	103	99	93	351	428	384	2.70289	2.5691	2.68443	12.9595	17.2337	14.7945
BIRC3	4782	210	216	214	879	981	1049	5.14773	5.23607	5.77017	30.3163	36.8985	37.7529
BIRC5	1672	18	14	14	5	13	7	1.26195	0.970629	1.07963	0.493208	1.39848	0.72052
BIRC6	15229	387	383	325	565	838	1115	2.97883	2.91534	2.75167	6.1189	9.89743	12.6005
BIVM	3382	63	62	52	213	204	226	2.1836	2.1251	1.9825	10.3873	10.8494	11.5006
BLCAP	2505	295	269	219	514	521	533	13.8045	12.4482	11.2725	33.8417	37.4093	36.6188
BLK	1972	1	0	4	24	27	21	0.0594428	0	0.26154	2.00725	2.46267	1.83272
BLM	4458	1	2	1	10	34	27	0.0262946	0.0520058	0.0289231	0.369962	1.37179	1.04234
BLMH	2228	139	126	122	275	319	300	7.31317	6.55567	7.0604	20.357	25.7528	23.1734
BLNK	2015	9	9	5	33	119	97	0.523569	0.517761	0.319948	2.70107	10.6224	8.28478
BLOC1S1	574	90	86	81	188	117	121	18.3796	17.3679	18.1952	54.0185	36.6626	36.2792
BLOC1S5	1961	111	124	84	213	188	164	6.63516	7.33003	5.52314	17.9142	17.2437	14.393
BLOC1S6	2404	259	254	239	277	264	219	12.6291	12.2479	12.8188	19.0039	19.7524	15.6781
BLVRA	2596	90	106	79	199	263	271	4.06391	4.73329	3.9238	12.6429	18.2222	17.9659
BLVRB	727	51	55	50	89	72	81	8.22322	8.7698	8.86789	20.1907	17.8134	19.175
BLZF1	2721	106	77	89	204	228	237	4.5665	3.28038	4.21741	12.3651	15.0715	14.9901
BMF	4507	93	106	88	849	1167	1287	2.41881	2.72634	2.51756	31.0682	46.5729	49.1446
BMI1	2895	56	57	43	234	283	218	2.26749	2.28238	1.91516	13.331	17.5828	12.9596
BMP1	3142	151	166	126	399	537	580	5.63348	6.1244	5.17069	20.9442	30.741	31.7692
BMP10	1585	0	0	0	0	0	0	0	0	0	0	0	0
BMP15	1191	0	0	0	0	0	0	0	0	0	0	0	0
BMP2	2982	6	6	7	21	64	47	0.235858	0.233241	0.302674	1.16147	3.86031	2.71253
BMP2K	2803	41	43	32	55	123	121	1.71462	1.77831	1.47201	3.23621	7.89281	7.42928
BMP3	1323	0	0	0	7	21	26	0	0	0	0.872639	2.85502	3.38219
BMP4	2079	14	24	26	290	331	264	0.789369	1.33819	1.61251	23.0059	28.6367	21.8541
BMP5	3580	2	3	3	12	17	23	0.0654867	0.0971404	0.10805	0.552834	0.854114	1.10568
BMP6	1991	24	34	34	74	112	114	1.41301	1.97956	2.20187	6.12995	10.118	9.85413
BMP7	2817	6	3	3	19	18	21	0.249673	0.123451	0.137315	1.11241	1.14931	1.28297
BMPER	3355	2	2	4	2	9	5	0.0698785	0.0691034	0.153728	0.0983182	0.482503	0.256485
BMPR-IB	3854	0	0	0	3	5	1	0	0	0	0.128383	0.23335	0.0446553
BMPR1A	5538	116	113	105	407	464	376	2.45534	2.3653	2.44467	12.121	15.0701	11.6847
BMPR2	5152	119	103	95	126	254	390	2.70756	2.31752	2.37756	4.03359	8.86763	13.0279
BMS1	4719	184	209	153	515	658	624	4.57061	5.13402	4.18048	17.9992	25.0799	22.7572
BMX	3240	5	12	4	10	22	26	0.180897	0.429337	0.159184	0.50904	1.22131	1.38106
BNC1	4484	0	1	0	0	13	5	0	0.0258521	0	0	0.521468	0.191906
BNC2	7493	12	15	14	79	238	225	0.187729	0.232058	0.240911	1.73887	5.71309	5.16787
BNIP1	1155	30	41	29	29	38	63	3.04471	4.11494	3.23743	4.14107	5.91768	9.38735
BNIP2	5988	74	67	66	426	581	432	1.44863	1.29704	1.42117	11.7334	17.452	12.4161
BNIP3L	1583	120	107	113	525	670	659	8.88601	7.83546	9.20412	54.6984	76.1279	71.6455
BNIPL	1811	29	34	45	121	86	134	1.87709	2.17632	3.2039	11.0195	8.54141	12.7342
BOC	4338	165	188	153	796	868	1044	4.45862	5.02377	4.54764	30.2636	35.9898	41.4186
BOD1L1	9765	342	314	311	747	1236	1490	4.10544	3.72751	4.10651	12.6167	22.7665	26.2602
BOLA2	603	215	213	199	225	223	303	41.7953	40.9472	42.552	61.5406	66.5177	86.4788
BOLA3	658	35	41	35	30	29	14	6.23517	7.22303	6.85846	7.51955	7.92724	3.66173
BOLL	1753	0	0	0	0	0	0	0	0	0	0	0	0
BOP1	2258	57	59	47	137	83	107	2.95908	3.02893	2.68385	10.0068	6.61156	8.15538
BORA	2036	7	11	4	32	27	32	0.40302	0.626292	0.253318	2.5922	2.38526	2.70493
BPGM	3168	15	17	18	61	70	78	0.555025	0.62205	0.732608	3.17571	3.97432	4.23735
BPHL	3250	152	188	169	587	523	651	5.48235	6.70558	6.70483	29.7887	28.9446	34.4732
BPI	1869	15	18	15	13	34	16	0.94078	1.11641	1.03482	1.14718	3.27205	1.47331
BPIFA1	1081	21	18	19	6	0	0	2.27719	1.93023	2.26627	0.915424	0	0
BPIFA3	953	11	9	11	1	0	0	1.35303	1.09474	1.48828	0.173063	0	0
BPIFB2	1380	0	0	0	0	0	0	0	0	0	0	0	0
BPIFB3	1419	0	0	0	0	0	0	0	0	0	0	0	0
BPIFB4	1868	0	0	0	0	0	0	0	0	0	0	0	0
BPIFB6	1620	0	0	0	0	0	0	0	0	0	0	0	0
BPIFC	2175	4	1	3	1	0	1	0.215579	0.053297	0.177847	0.0758294	0	0.0791271
BPNT1	1606	126	139	124	364	205	215	9.19669	10.033	9.95545	37.3811	22.9593	23.0397
BPTF	9442	283	272	259	514	768	933	3.51341	3.33939	3.53688	8.97833	14.6301	17.006
BRAF	10532	115	122	116	615	568	651	1.27995	1.3428	1.42014	9.63077	9.70035	10.6379
BRAP	4265	77	92	78	223	235	256	2.1163	2.50052	2.35809	8.62348	9.91057	10.3301
BRAT1	742	28	46	39	64	49	77	4.42344	7.18647	6.77712	14.2257	11.878	17.8596
BRCA1	6768	13	18	14	19	23	17	0.225159	0.3083	0.266718	0.463009	0.611248	0.432288
BRCA2	10449	9	10	8	13	49	52	0.100966	0.11094	0.0987188	0.205194	0.843473	0.856472
BRCC3	1816	37	39	50	103	126	102	2.38832	2.48949	3.55008	9.35444	12.4797	9.66649
BRD1	5250	167	177	182	407	549	658	3.72875	3.90819	4.46989	12.7859	18.8089	21.57
BRD2	3183	922	923	844	2379	2494	2800	33.9548	33.6145	34.1893	123.269	140.932	151.393
BRD3	2367	80	82	84	247	284	323	3.96185	4.01585	4.57578	17.2106	21.5809	23.4849
BRD7	2139	126	128	123	291	337	378	6.90504	6.93683	7.41445	22.4377	28.338	30.4134
BRD8	5088	241	227	217	1028	990	1041	5.55234	5.17178	5.49917	33.3229	34.9976	35.2118
BRD9	2497	244	262	247	694	734	805	11.4545	12.1631	12.7545	45.8393	52.8722	55.4832
BRDT	2811	0	0	0	0	0	0	0	0	0	0	0	0
BRE	2024	65	63	53	153	193	175	3.76452	3.60821	3.37637	12.4674	17.1513	14.8803
BRF2	1923	41	39	25	86	75	88	2.49926	2.35097	1.67627	7.37591	7.01507	7.87568
BRI3	695	97	101	95	269	281	285	16.3604	16.8461	17.6248	63.8358	72.7229	70.574
BRI3BP	2300	42	49	31	42	46	66	2.14056	2.46962	1.73787	3.01174	3.59733	4.93856
BRICD5	872	9	19	11	11	15	15	1.20985	2.5258	1.62652	2.08052	3.09403	2.96046
BRINP1	2773	0	0	0	0	1	0	0	0	0	0	0.0648634	0
BRINP2	3654	2	2	2	15	10	17	0.0641605	0.0634488	0.0705742	0.677048	0.492245	0.800691
BRINP3	3365	0	0	0	0	0	0	0	0	0	0	0	0
BRIP1	3909	6	5	7	14	16	25	0.179925	0.148274	0.230896	0.590689	0.736214	1.10067
BRIX1	1468	52	65	53	231	238	207	4.15225	5.13274	4.65516	25.9527	29.1609	24.2677
BRMS1	1139	95	68	66	260	202	253	9.77701	6.92065	7.47145	37.6484	31.899	38.228
BRMS1L	2889	30	26	30	115	125	103	1.21725	1.04325	1.33893	6.56518	7.78238	6.13584
BROWN	1797	0	0	0	0	0	0	0	0	0	0	0	0
BROX	4474	103	121	111	655	625	562	2.69866	3.1351	3.19898	24.1458	25.1266	21.6185
BRPF1	4368	128	150	125	302	360	405	3.43505	3.9808	3.68988	11.403	14.8241	15.9572
BRPF3	5759	149	156	137	289	423	488	3.03281	3.14007	3.06731	8.27651	13.2112	14.5833
BRS3	1406	0	0	0	0	1	0	0	0	0	0	0.127928	0
BRSK1	1503	8	2	1	12	5	12	0.623932	0.154253	0.0857878	1.3168	0.598358	1.37406
BRWD1	8728	211	206	165	474	603	708	2.83383	2.73599	2.43755	8.95695	12.4266	13.9606
BRWD3	6027	42	39	28	56	121	152	0.816873	0.75011	0.59902	1.53244	3.61105	4.34037
BSCL2	2831	330	343	318	269	270	336	13.6641	14.0448	14.4834	15.6714	17.1543	20.426
BSDC1	3629	402	493	383	714	548	651	12.9851	15.7479	13.6081	32.4495	27.1608	30.873
BSG	1380	3156	3349	2831	2769	1854	2018	268.08	281.318	264.512	330.933	241.646	251.667
BSN	9232	2	1	1	2	6	11	0.0253945	0.0125564	0.0139665	0.0357298	0.116897	0.20506
BSND	1930	0	1	0	0	0	2	0	0.0600626	0	0	0	0.178343
BSPH1	309	0	0	0	0	0	0	0	0	0	0	0	0
BSPRY	3257	200	217	182	174	110	85	7.19811	7.72331	7.20507	8.81106	6.0747	4.49144
BST1	1967	11	11	15	93	162	156	0.655533	0.648261	0.983267	7.79786	14.8136	13.6491
BSX	801	0	0	0	0	0	1	0	0	0	0	0	0.214858
BTAF1	6967	129	128	99	300	422	399	2.17045	2.12974	1.8322	7.10186	10.8947	9.85625
BTBD1	2936	51	56	52	202	276	292	2.0362	2.21102	2.28366	11.3473	16.9084	17.1164
BTBD10	2975	24	24	40	85	114	111	0.94565	0.93516	1.73363	4.71225	6.89235	6.42126
BTBD16	1521	0	0	0	0	0	1	0	0	0	0	0	0.11315
BTBD17	645	0	1	2	1	1	4	0	0.179722	0.399811	0.255704	0.278862	1.0673
BTBD18	2184	0	0	0	0	0	0	0	0	0	0	0	0
BTBD19	1448	17	16	7	14	37	23	1.37622	1.28089	0.623324	1.59462	4.59603	2.73366
BTBD2	1993	368	351	290	1564	1315	1587	21.6445	20.4156	18.7618	129.427	118.677	137.042
BTBD3	3289	29	31	19	94	111	133	1.03357	1.0926	0.744859	4.71369	6.07028	6.95941
BTBD6	1393	127	138	121	290	269	331	10.6871	11.4839	11.2	34.3355	34.7337	40.8942
BTBD7	7970	129	118	104	363	486	472	1.89731	1.71627	1.68252	7.51182	10.968	10.1922
BTBD8	5816	17	12	11	99	168	141	0.342634	0.239176	0.243867	2.80742	5.19559	4.17234
BTBD9	2566	60	59	40	117	143	142	2.74095	2.66537	2.00996	7.52014	10.0237	9.52393
BTC	1191	26	13	19	31	21	29	2.55899	1.2653	2.05696	4.29286	3.17145	4.19055
BTD	2357	98	107	90	328	314	386	4.87386	5.26242	4.92343	22.9515	23.9618	28.1846
BTF3	1194	212	226	225	870	748	673	20.8132	21.9415	24.2976	120.174	112.68	97.0052
BTF3L4	3629	80	94	65	424	386	360	2.5841	3.00263	2.30946	19.2697	19.1315	17.0726
BTG1	1346	149	142	132	1977	1784	1605	12.9762	12.2294	12.6448	242.247	238.396	205.218
BTG2	766	53	45	31	108	66	74	8.11061	6.80997	5.21816	23.2537	15.4976	16.626
BTG3	1182	47	62	47	134	151	167	4.66108	6.08045	5.12702	18.6975	22.9778	24.3155
BTG4	690	0	0	0	0	0	0	0	0	0	0	0	0
BTK	2655	10	11	12	45	150	102	0.441511	0.480275	0.582775	2.7954	10.1619	6.61181
BTLA	1413	0	0	0	1	8	4	0	0	0	0.116722	1.01835	0.487194
BTN1A1	2719	40366	41772	35607	7866	21	33	1740.25	1780.89	1688.54	477.135	1.38918	2.08876
BTN2A1	2076	14	9	6	24	32	47	0.790509	0.502547	0.372656	1.90669	2.77251	3.89632
BTN3A3	1468	2	1	0	2	5	4	0.159702	0.0789652	0	0.224699	0.612624	0.468941
BTNL9	3443	285	300	241	388	242	263	9.70318	10.1006	9.02536	18.5862	12.6424	13.1463
BTRC	6481	97	85	72	241	349	344	1.75443	1.52033	1.43244	6.13298	9.68575	9.13484
BUB1	3583	7	5	6	15	26	20	0.229012	0.161765	0.215918	0.690464	1.3052	0.960655
BUB1B	3733	24	16	24	30	9	17	0.753632	0.496848	0.828968	1.32544	0.433645	0.783746
BUB3	2746	177	197	182	536	595	578	7.55578	8.31625	8.54585	32.193	38.9732	36.2253
BUD13	2341	51	59	46	174	172	182	2.55373	2.92154	2.53362	12.2587	13.2153	13.3799
BUD31	893	122	135	110	299	261	295	16.0145	17.5244	15.8828	55.2225	52.5701	56.8532
BVES	1337	1	0	0	0	0	0	0.0876748	0	0	0	0	0
BYSL	2104	107	133	123	146	124	163	5.96135	7.3277	7.53779	11.4447	10.6005	13.333
BZRAP1	3725	5	2	4	13	24	57	0.157344	0.0622394	0.138458	0.575591	1.15887	2.6335
BZW1	1792	296	310	271	770	903	796	19.3624	20.0533	19.4992	70.8679	90.6357	76.4468
BZW2	1752	418	464	387	482	211	202	27.9672	30.7005	28.4814	45.3743	21.662	19.8427
C10H14orf105	1906	0	0	0	0	1	0	0	0	0	0	0.0943685	0
C10H14orf119	1191	92	94	67	168	183	162	9.05487	9.14909	7.2535	23.2645	27.6369	23.4093
C10H14orf164	2922	39	40	33	111	103	94	1.56455	1.58687	1.45619	6.26526	6.34026	5.53646
C10H14orf166	894	177	178	132	557	465	439	23.2082	23.0804	19.038	102.758	93.5546	84.5107
C10H14orf166B	1767	0	0	0	0	0	0	0	0	0	0	0	0
C10H14orf169	1792	43	49	50	81	84	79	2.81279	3.16971	3.59763	7.45493	8.43123	7.58706
C10H14orf37	2654	6	7	6	20	81	58	0.265007	0.305745	0.291498	1.24287	5.48951	3.76107
C10H14orf39	1761	0	0	0	0	0	0	0	0	0	0	0	0
C10H14orf93	2208	46	33	37	182	153	173	2.44211	1.73251	2.16066	13.5947	12.4636	13.4844
C10H15orf41	1748	7	12	9	58	55	34	0.469421	0.795795	0.663874	5.47247	5.65941	3.34751
C10H15orf43	675	0	0	0	0	0	0	0	0	0	0	0	0
C10H15orf48	708	4	4	0	43	51	63	0.662267	0.65492	0	10.0169	12.9565	15.3141
C10H15orf52	4941	37	34	34	312	428	466	0.877795	0.797675	0.887255	10.4145	15.5804	16.2314
C10H15orf56	244	2	0	0	1	1	2	0.96083	0	0	0.675938	0.737157	1.41067
C10H15orf59	1041	2	7	1	14	16	17	0.225209	0.779487	0.123861	2.21806	2.76452	2.81049
C10H15orf60	805	1	1	1	0	1	1	0.145616	0.144001	0.160173	0	0.223436	0.213791
C11H2orf40	576	21	17	16	8	4	3	4.27369	3.42128	3.58164	2.29068	1.24907	0.896362
C11H2orf42	2642	18	21	20	53	74	70	0.798631	0.9214	0.976072	3.30856	5.03789	4.55984
C11H2orf43	4804	104	103	85	124	155	127	2.53768	2.4854	2.28139	4.25711	5.80335	4.54973
C11H2orf44	3711	16	16	12	28	48	38	0.5054	0.499794	0.416941	1.24441	2.32648	1.76229
C11H2orf49	3474	93	95	74	210	250	293	3.13805	3.16997	2.74654	9.96979	12.9437	14.5152
C11H2orf50	460	0	0	0	0	1	0	0	0	0	0	0.391014	0
C11H2orf53	1197	0	0	0	0	0	0	0	0	0	0	0	0
C11H2orf61	698	0	0	0	0	0	0	0	0	0	0	0	0
C11H2orf68	1417	93	79	80	258	223	254	7.69342	6.46277	7.27955	30.0294	28.3064	30.8495
C11H2orf70	698	0	0	0	0	0	2	0	0	0	0	0	0.493127
C11H2orf71	3921	0	0	0	0	0	0	0	0	0	0	0	0
C11H2orf73	982	0	0	0	2	1	0	0	0	0	0.335904	0.183163	0
C11H2orf74	558	0	0	0	0	0	0	0	0	0	0	0	0
C11H2orf78	2862	0	0	0	0	0	0	0	0	0	0	0	0
C11H2orf81	1597	0	0	1	3	7	5	0	0	0.0807383	0.309822	0.788393	0.538827
C11H9orf114	2063	75	68	72	258	213	271	4.26156	3.82095	4.50005	20.6261	18.5708	22.6076
C11H9orf117	1791	3	8	14	22	31	47	0.19635	0.517793	1.0079	2.02593	3.11326	4.51634
C11H9orf171	1690	0	0	1	1	0	1	0	0	0.0762953	0.097591	0	0.101835
C11H9orf50	1367	2	2	4	2	2	2	0.171501	0.169599	0.377291	0.2413	0.263155	0.251794
C11H9orf78	1114	143	143	145	235	266	274	15.0473	14.8803	16.7829	34.792	42.9483	42.3302
C11H9orf9	1590	0	8	4	5	9	9	0	0.58325	0.324375	0.518644	1.01811	0.974159
C11H9orf96	4010	83	82	63	141	126	162	2.42628	2.37045	2.02573	5.79924	5.65166	6.95273
C13H10orf112	1853	0	0	0	0	0	0	0	0	0	0	0	0
C13H10orf113	482	2	1	1	1	1	0	0.486395	0.2405	0.267508	0.342176	0.373167	0
C13H20orf112	2408	73	106	72	206	210	298	3.55363	5.10283	3.85532	14.1094	15.686	21.2983
C13H20orf141	498	0	0	0	0	0	1	0	0	0	0	0	0.345585
C13H20orf194	5220	80	76	65	162	244	287	1.79649	1.68774	1.60556	5.11848	8.40754	9.46228
C13H20orf195	1084	0	0	0	0	0	0	0	0	0	0	0	0
C13H20orf196	1612	3	6	13	19	23	46	0.218154	0.431467	1.03983	1.94395	2.56633	4.91108
C13H20orf202	483	0	0	0	1	0	2	0	0	0	0.341468	0	0.712635
C13H20orf203	254	0	0	0	0	0	1	0	0	0	0	0	0.677565
C13H20orf24	823	560	575	508	373	281	277	79.7617	80.9897	79.5882	74.749	61.4124	57.9248
C13H20orf26	3902	5	2	2	10	12	12	0.150207	0.0594161	0.0660887	0.422678	0.553151	0.529271
C13H20orf27	1304	443	495	425	827	439	451	39.8229	44.0037	42.0239	104.598	60.5531	59.5228
C13H20orf85	708	0	0	0	0	0	0	0	0	0	0	0	0
C13H20orf96	1779	2	1	5	22	14	30	0.131783	0.0651607	0.362392	2.03959	1.41547	2.90222
C14H6orf57	599	40	40	47	68	49	43	7.8278	7.74096	10.1171	18.7231	14.7136	12.3545
C14H8orf22	2405	1	2	0	1	5	5	0.0487406	0.0963999	0	0.0685775	0.373942	0.357799
C14H8orf33	1035	32	37	36	93	125	121	3.62423	4.14403	4.48484	14.8197	21.723	20.1201
C14H8orf34	2255	0	2	0	4	0	1	0	0.102812	0	0.292557	0	0.0763199
C14H8orf37	1633	7	4	2	55	62	75	0.502479	0.283946	0.157917	5.55486	6.82897	7.90423
C14H8orf46	3259	10	7	7	186	114	86	0.359685	0.248986	0.276948	9.41294	6.29173	4.54149
C14H8orf47	2093	138	105	95	385	260	313	7.72887	5.81543	5.85247	30.3381	22.3436	25.7371
C14H8orf59	832	20	39	31	180	138	106	2.81782	5.43379	4.80422	35.6817	29.8336	21.9264
C14H8orf76	1696	19	22	15	98	74	69	1.31321	1.50369	1.14038	9.53009	7.84794	7.00177
C14H8orf82	541	40	45	31	52	47	55	8.667	9.64222	7.38838	15.8527	15.6261	17.4964
C15H11orf1	975	4	3	2	3	1	5	0.480908	0.35668	0.26449	0.507473	0.184478	0.882571
C15H11orf16	2019	0	0	0	2	0	0	0	0	0	0.163377	0	0
C15H11orf30	6998	61	53	66	190	266	274	1.02179	0.877937	1.21606	4.47792	6.83687	6.73847
C15H11orf34	1475	55	46	45	6	2	1	4.37096	3.61516	3.93373	0.670897	0.243886	0.116679
C15H11orf42	4316	70	80	54	260	389	432	1.90118	2.14867	1.61323	9.93547	16.2113	17.2261
C15H11orf49	1915	9	15	13	106	115	157	0.550909	0.907996	0.875304	9.12922	10.8014	14.1096
C15H11orf52	976	66	71	72	123	53	75	7.92685	8.43277	9.5119	20.7851	9.76733	13.225
C15H11orf53	1077	0	0	0	1	0	0	0	0	0	0.153137	0	0
C15H11orf57	3506	113	106	95	249	194	229	3.77809	3.50474	3.49379	11.7134	9.95267	11.2411
C15H11orf58	2926	198	229	148	725	759	726	7.93226	9.07241	6.52187	40.8658	46.657	42.7019
C15H11orf63	2316	0	0	0	1	2	1	0	0	0	0.0712128	0.155325	0.0743098
C15H11orf65	1147	6	14	6	17	32	19	0.613189	1.4149	0.674485	2.44446	5.01807	2.85085
C15H11orf70	1251	0	0	0	3	4	2	0	0	0	0.395513	0.575112	0.275142
C15H11orf71	819	43	48	32	47	35	51	6.15447	6.7939	5.03791	9.46478	7.68659	10.7169
C15H11orf74	1022	61	60	51	170	101	115	6.99657	6.80553	6.43434	27.4343	17.7754	19.3656
C15H11orf87	504	0	0	0	0	0	0	0	0	0	0	0	0
C15H11orf88	649	0	0	0	0	0	1	0	0	0	0	0	0.265179
C15H11orf91	455	0	0	3	0	0	0	0	0	0.850148	0	0	0
C15H11orf94	189	0	0	0	1	0	0	0	0	0	0.872639	0	0
C15H11orf96	378	24	37	38	104	231	265	7.44262	11.3468	12.9621	45.3772	109.918	120.653
C16H1orf100	562	0	0	1	0	0	0	0	0	0.229429	0	0	0
C16H1orf101	3006	0	0	1	1	3	2	0	0	0.0428939	0.0548665	0.179507	0.114505
C16H1orf105	1084	28	15	12	9	2	2	3.02785	1.60407	1.42737	1.36934	0.331857	0.31753
C16H1orf106	2671	9	7	5	29	32	46	0.39498	0.303799	0.241369	1.79069	2.15489	2.96393
C16H1orf112	2889	10	18	9	57	60	78	0.40575	0.722248	0.401679	3.25405	3.73554	4.64656
C16H1orf116	2145	30	42	24	73	60	113	1.63946	2.26978	1.44267	5.61296	5.03122	9.06642
C16H1orf158	1072	0	0	0	0	0	0	0	0	0	0	0	0
C16H1orf159	3392	51	59	28	144	122	146	1.76247	2.01631	1.06436	7.0017	6.46925	7.40767
C16H1orf174	1278	95	102	77	273	213	251	8.71363	9.2519	7.76863	35.2313	29.9777	33.8008
C16H1orf186	1058	1	0	0	8	19	13	0.110795	0	0	1.2471	3.23011	2.11467
C16H1orf21	1247	177	158	143	210	281	270	16.6385	14.6876	14.7861	27.7747	40.5312	37.2633
C16H1orf227	617	0	0	0	0	0	0	0	0	0	0	0	0
C16H1orf27	3210	76	94	80	328	353	299	2.77533	3.39457	3.21343	16.8525	19.7797	16.0306
C16H1orf53	441	7	12	6	16	16	16	1.86065	3.15431	1.75427	5.98381	6.52576	6.24404
C16H1orf65	1848	0	0	0	0	0	0	0	0	0	0	0	0
C16H1orf74	1475	19	17	18	46	38	54	1.50997	1.33604	1.57349	5.14354	4.63384	6.30066
C16H1orf95	1349	109	103	98	54	47	46	9.47155	8.85089	9.36696	6.60204	6.26665	5.86854
C17H12orf43	1724	47	37	52	138	160	175	3.19571	2.48786	3.88911	13.202	16.6929	17.4697
C17H12orf49	1517	51	53	59	111	96	127	3.94086	4.04997	5.01477	12.068	11.3824	14.408
C17H12orf52	1808	39	43	34	49	83	64	2.52856	2.75697	2.42474	4.46986	8.25714	6.09209
C17H12orf65	1101	37	34	28	51	46	60	3.93932	3.57975	3.2791	7.63976	7.51485	9.37882
C17H22orf15	1102	37	33	26	125	95	92	3.93574	3.47131	3.04212	18.7079	15.5057	14.3678
C17H22orf31	1131	3	6	4	2	2	2	0.310932	0.614965	0.456018	0.291651	0.318066	0.304335
C17H4orf29	1710	10	14	10	31	48	51	0.685504	0.94906	0.75403	2.98994	5.04888	5.13285
C17H4orf33	1594	46	41	36	56	39	33	3.3828	2.98165	2.91205	5.79424	4.40074	3.56295
C17H4orf45	612	0	0	0	0	0	0	0	0	0	0	0	0
C17H4orf46	1579	11	7	3	22	40	30	0.816614	0.513899	0.244976	2.29793	4.55646	3.26982
C17H4orf51	1182	0	0	0	2	1	4	0	0	0	0.279067	0.152171	0.582408
C18H16orf46	2662	17	14	14	78	62	73	0.748595	0.609651	0.678117	4.83263	4.18922	4.71954
C18H16orf47	289	0	0	0	0	0	0	0	0	0	0	0	0
C18H16orf70	2787	39	36	38	127	155	160	1.64034	1.49736	1.75805	7.51559	10.0033	9.88024
C18H16orf74	858	12	19	13	43	34	42	1.63946	2.56701	1.95362	8.26566	7.12757	8.42455
C18H16orf78	1109	0	0	0	1	0	0	0	0	0	0.148719	0	0
C18H16orf80	1249	35	23	28	123	189	143	3.28482	2.13465	2.89055	16.242	27.2176	19.7042
C18H16orf86	1092	0	0	0	0	0	0	0	0	0	0	0	0
C18H19orf12	3286	65	70	43	211	262	293	2.31874	2.4694	1.68727	10.5904	14.3411	15.3456
C18H19orf18	830	3	2	2	6	7	9	0.423691	0.279327	0.310697	1.19226	1.51694	1.86616
C18H19orf33	390	3	6	9	8	4	3	0.901702	1.7834	2.97552	3.38316	1.84478	1.32386
C18H19orf40	1079	45	62	63	67	87	72	4.88875	6.66088	7.52842	10.2412	14.5027	11.4841
C18H19orf47	1228	40	36	39	41	30	49	3.81828	3.39833	4.09497	5.50658	4.39413	6.86724
C18H19orf54	2891	75	98	69	126	108	124	3.04102	3.92952	3.07741	7.18818	6.71932	7.38173
C18H19orf55	1387	1	2	3	4	7	10	0.0845142	0.167153	0.278888	0.475642	0.907761	1.24082
C18H19orf68	1653	6	9	7	22	21	33	0.425485	0.631148	0.546021	2.19506	2.28505	3.43578
C18H19orf73	527	0	0	0	0	1	0	0	0	0	0	0.341302	0
C18H19orf81	540	0	0	0	0	0	0	0	0	0	0	0	0
C19H17orf100	551	1	2	1	3	6	3	0.212743	0.420765	0.234009	0.897979	1.95862	0.937031
C19H17orf104	2849	1	1	0	1	2	1	0.0411447	0.0406883	0	0.0578901	0.126266	0.0604077
C19H17orf105	877	0	0	0	1	1	0	0	0	0	0.18806	0.205093	0
C19H17orf47	1734	0	0	0	0	0	0	0	0	0	0	0	0
C19H17orf49	729	24	32	19	133	123	148	3.85914	5.08843	3.36055	30.0899	30.3478	34.9397
C19H17orf53	1982	1	2	0	3	2	4	0.0591429	0.116974	0	0.24964	0.1815	0.347329
C19H17orf58	2721	10	12	5	38	48	43	0.430802	0.511228	0.236933	2.30331	3.17294	2.71972
C19H17orf59	1779	37	39	37	136	137	165	2.43799	2.54127	2.6817	12.6084	13.8514	15.9622
C19H17orf62	2956	227	206	208	485	571	607	9.00177	8.07838	9.07284	27.0604	34.7441	35.3402
C19H17orf66	1728	0	0	0	0	0	0	0	0	0	0	0	0
C19H17orf67	744	0	0	0	2	4	4	0	0	0	0.443357	0.967023	0.925277
C19H17orf70	2516	74	63	53	131	125	137	3.44768	2.90263	2.71613	8.58731	8.93612	9.37118
C19H17orf72	1065	7	6	5	22	35	38	0.770468	0.653075	0.605348	3.40698	5.9111	6.14071
C19H17orf74	1484	0	0	0	0	0	0	0	0	0	0	0	0
C19H17orf75	1468	36	37	35	67	97	113	2.87464	2.92171	3.07416	7.52741	11.8849	13.2476
C19H17orf78	843	0	0	0	0	0	1	0	0	0	0	0	0.204154
C19H17orf80	5557	82	100	79	254	330	344	1.72974	2.08603	1.83304	7.53859	10.6813	10.6538
C19H17orf85	2603	99	85	59	297	321	367	4.45828	3.78535	2.92255	18.8182	22.181	24.2648
C19H17orf97	835	1	1	2	3	3	5	0.140385	0.138827	0.308836	0.592559	0.646226	1.03055
C19H17orf98	472	1	1	0	0	1	1	0.24835	0.245595	0	0	0.381073	0.364622
C1D	2338	49	52	58	224	280	182	2.45673	2.57822	3.19866	15.8016	21.5409	13.3971
C1GALT1	1766	24	25	22	42	64	48	1.59304	1.64101	1.60626	3.92243	6.51837	4.67773
C1H21orf2	3327	72	69	80	588	466	616	2.5368	2.40413	3.10043	29.1488	25.1932	31.8649
C1H21orf33	1182	166	165	162	363	313	381	16.4625	16.1818	17.6719	50.6507	47.6296	55.4743
C1H21orf58	737	0	0	0	1	3	1	0	0	0	0.223784	0.732156	0.233516
C1H21orf59	1328	76	73	52	249	233	272	6.70844	6.37216	5.04882	30.9242	31.5579	35.2497
C1H21orf62	1437	1	1	0	1	6	2	0.0815736	0.0806687	0	0.114773	0.751007	0.239529
C1H21orf91	1605	10	6	14	31	50	43	0.73035	0.433349	1.1247	3.18554	5.60331	4.61082
C1H3orf17	2673	26	16	20	62	71	59	1.1402	0.693877	0.964752	3.82551	4.77759	3.79872
C1H3orf30	1587	0	0	0	0	0	0	0	0	0	0	0	0
C1H3orf33	1002	2	3	2	31	35	38	0.233975	0.347068	0.257363	5.10259	6.28275	6.5268
C1H3orf38	2383	47	40	45	107	60	120	2.31196	1.9458	2.43485	7.40553	4.52874	8.66646
C1H3orf43	1208	0	0	0	1	0	0	0	0	0	0.13653	0	0
C1H3orf52	703	1	1	1	5	7	23	0.166744	0.164895	0.183413	1.17304	1.79099	5.63063
C1H3orf58	3360	26	21	25	218	243	226	0.907069	0.724505	0.959368	10.7007	13.0082	11.5759
C1H3orf70	3156	36	40	36	36	86	66	1.33712	1.46921	1.47079	1.88132	4.9013	3.59908
C1QA	1511	158	194	174	525	810	1007	12.2574	14.8833	14.848	57.3049	96.4207	114.696
C1QB	1065	239	224	221	798	1151	1259	26.306	24.3815	26.7564	123.58	194.391	203.451
C1QBP	1023	88	89	71	192	145	188	10.0835	10.085	8.94885	30.9544	25.4942	31.6276
C1QC	1234	187	203	176	588	917	915	17.7637	19.0696	18.39	78.5885	133.661	127.612
C1QL1	979	0	0	0	1	0	1	0	0	0	0.168467	0	0.175793
C1QL2	1233	0	0	0	0	0	0	0	0	0	0	0	0
C1QL3	1428	1	0	2	0	15	12	0.0820877	0	0.180587	0	1.88935	1.44623
C1QL4	375	0	0	0	0	0	0	0	0	0	0	0	0
C1QTNF1	2522	80	89	76	239	498	422	3.71836	4.09078	3.88555	15.6297	35.5168	28.7973
C1QTNF2	1212	5	8	5	16	32	44	0.483586	0.765154	0.531927	2.17728	4.74894	6.24791
C1QTNF3	1947	15	6	16	30	70	33	0.903091	0.357229	1.05959	2.54128	6.46669	2.91697
C1QTNF5	806	9	14	15	52	66	75	1.30892	2.01351	2.39961	10.6406	14.7285	16.0144
C1QTNF6	2686	37	35	26	112	97	75	1.61474	1.51051	1.24811	6.87715	6.49554	4.80551
C1QTNF7	2493	11	14	9	134	328	335	0.517222	0.65098	0.465484	8.86501	23.6647	23.1263
C1R	2428	313	311	257	2189	5135	4155	15.1113	14.8482	13.648	148.694	380.401	294.515
C1RL	1260	27	21	11	31	40	44	2.51188	1.93201	1.12566	4.05777	5.71004	6.00989
C1S	2842	244	265	207	1597	3133	2697	10.064	10.8089	9.39141	92.6782	198.283	163.321
C2	2682	8	13	12	139	340	259	0.349653	0.561883	0.576909	8.54777	22.8018	16.6198
C20H5orf22	3178	54	41	36	164	171	146	1.9918	1.49552	1.46061	8.51112	9.67814	7.90648
C20H5orf28	2493	38	49	35	113	95	68	1.78677	2.27843	1.81022	7.47572	6.85411	4.6943
C20H5orf34	2519	5	4	6	38	50	50	0.232674	0.184074	0.30712	2.48801	3.57019	3.41607
C20H5orf42	10124	34	39	24	135	190	234	0.393671	0.446554	0.305664	2.19927	3.3756	3.97785
C20H5orf47	568	0	0	0	0	1	0	0	0	0	0	0.316666	0
C20H5orf49	792	0	1	1	1	5	5	0	0.146365	0.162802	0.208243	1.13552	1.0865
C20H5orf50	411	0	0	0	0	0	0	0	0	0	0	0	0
C20H5orf51	4918	218	244	217	609	806	836	5.19606	5.75126	5.68926	20.4233	29.4779	29.2551
C21H14orf142	1338	22	14	14	76	51	56	1.9274	1.21292	1.34914	9.36816	6.85589	7.20305
C21H14orf28	1194	13	3	2	24	40	33	1.27628	0.291258	0.215978	3.31515	6.02567	4.75657
C21H14orf79	1418	10	12	15	40	43	79	0.826666	0.980995	1.36395	4.65244	5.45434	9.58816
C21H15orf26	1336	0	0	0	2	9	5	0	0	0	0.246899	1.21167	0.644092
C21H15orf27	2661	36	40	39	47	46	34	1.58586	1.74252	1.88975	2.91306	3.1093	2.19897
C21H15orf38	1775	59	62	49	252	315	384	3.89637	4.04907	3.55944	23.4152	31.9199	37.2321
C21H15orf39	3793	84	92	81	132	261	293	2.59599	2.81168	2.75351	5.73968	12.3768	13.2944
C21H15orf40	1303	67	93	65	147	117	126	6.02749	8.27371	6.43211	18.6067	16.1507	16.6422
C22H3orf14	1478	0	3	0	5	6	6	0	0.235293	0	0.557946	0.730174	0.698653
C22H3orf18	1903	4	2	5	21	38	25	0.246393	0.12183	0.338778	1.82002	3.59165	2.26092
C22H3orf62	2210	31	31	21	64	71	88	1.64428	1.62604	1.22521	4.77622	5.77851	6.85291
C22H3orf67	2729	12	22	15	38	44	39	0.515447	0.934503	0.708716	2.29655	2.90001	2.45949
C23H6orf106	6407	325	386	320	647	733	721	5.94614	6.98384	6.43991	16.6551	20.5778	19.3671
C23H6orf132	5321	42	53	54	265	366	383	0.925257	1.15463	1.30853	8.2139	12.3719	12.3877
C23H6orf136	1509	50	74	67	269	243	286	3.88407	5.68466	5.72493	29.4008	28.9645	32.6183
C23H6orf141	1016	14	10	7	9	21	10	1.61525	1.14095	0.88836	1.46098	3.71771	1.69391
C23H6orf201	745	3	4	4	10	13	8	0.472032	0.622394	0.69229	2.21381	3.13861	1.84807
C23H6orf222	1932	0	0	0	0	0	0	0	0	0	0	0	0
C23H6orf25	2179	1	0	0	1	2	3	0.0537959	0	0	0.0756902	0.165091	0.236946
C23H6orf47	2480	74	83	71	163	210	205	3.49773	3.87961	3.6914	10.8401	15.2306	14.2261
C23H6orf52	583	26	28	16	72	54	54	5.22771	5.56738	3.53864	20.3686	16.66	15.9408
C23H6orf62	1850	501	531	438	778	1010	967	31.7448	33.2724	30.5272	69.3593	98.1973	89.9579
C23H6orf89	2349	269	292	228	312	343	400	13.4238	14.4099	12.5152	21.9063	26.264	29.3063
C24H18orf21	2330	16	31	23	100	121	96	0.804953	1.54229	1.27279	7.07849	9.34069	7.09087
C24H18orf25	1553	52	48	43	37	53	73	3.92499	3.58287	3.57011	3.92941	6.13839	8.08976
C24H18orf32	939	92	105	102	236	203	139	11.4849	12.9624	14.0062	41.4518	38.8848	25.4761
C24H18orf42	294	0	0	0	0	0	0	0	0	0	0	0	0
C24H18orf54	1674	2	1	2	21	26	21	0.140049	0.0692478	0.154049	2.069	2.79362	2.15898
C24H18orf63	2049	3	1	2	6	9	2	0.171627	0.0565744	0.125856	0.482954	0.790042	0.167986
C24H18orf8	2375	91	91	67	222	220	279	4.49142	4.4416	3.63744	15.4165	16.6613	20.2174
C25H16orf13	952	14	10	11	27	27	30	1.72384	1.21766	1.48984	4.6776	5.10125	5.42336
C25H16orf45	864	1	0	2	5	7	8	0.135673	0	0.29847	0.954449	1.45725	1.59353
C25H16orf54	2061	20	23	18	100	172	172	1.13752	1.29363	1.12611	8.00237	15.0107	14.3627
C25H16orf58	1725	234	238	171	292	258	269	15.9013	15.9937	12.7818	27.9184	26.9017	26.8378
C25H16orf59	1483	53	52	43	274	217	268	4.1893	4.06466	3.73862	30.4724	26.3189	31.1013
C25H16orf62	3376	76	82	79	212	262	321	2.63887	2.81561	3.01724	10.3569	13.9588	16.3639
C25H16orf71	2129	10	2	9	35	32	26	0.550593	0.108897	0.545069	2.71137	2.70349	2.10176
C25H16orf72	1344	176	181	147	173	197	262	15.3504	15.6114	14.1027	21.2297	26.3643	33.5495
C25H16orf82	540	0	0	0	0	0	0	0	0	0	0	0	0
C25H16orf89	1353	2	3	4	7	2	12	0.173276	0.257031	0.381195	0.85329	0.265878	1.5264
C25H16orf90	435	1	1	0	0	3	5	0.269474	0.266485	0	0	1.24046	1.97818
C25H16orf91	926	137	131	115	171	140	151	17.3427	16.3992	16.013	30.4566	27.1936	28.0641
C25H16orf92	315	0	0	0	0	0	1	0	0	0	0	0	0.546354
C25H16orf93	1175	3	0	5	20	32	39	0.299288	0	0.548677	2.8073	4.89849	5.7123
C25H16orf96	3445	0	0	0	4	12	8	0	0	0	0.191499	0.62653	0.399655
C25H7orf26	2303	131	115	101	308	318	362	6.66782	5.78849	5.65473	22.0574	24.8361	27.052
C25H7orf43	2024	120	128	108	338	312	313	6.94988	7.33096	6.88015	27.5425	27.7264	26.6145
C25H7orf61	708	14	19	17	18	5	6	2.31793	3.11087	3.09599	4.19311	1.27024	1.45849
C26H10orf118	4157	111	88	77	169	254	268	3.13004	2.45394	2.38833	6.70507	10.9901	11.0953
C26H10orf137	3693	99	101	93	197	222	236	3.14241	3.17032	3.24704	8.79799	10.8124	10.9981
C26H10orf2	3451	71	68	64	139	161	197	2.41168	2.28416	2.39122	6.64303	8.39133	9.82439
C26H10orf32	1341	10	9	12	85	87	86	0.874133	0.777992	1.15382	10.4541	11.6692	11.0371
C26H10orf62	924	0	0	0	0	1	0	0	0	0	0	0.19466	0
C26H10orf76	3700	62	56	44	234	216	220	1.96425	1.75448	1.53333	10.4306	10.5003	10.2331
C26H10orf82	927	0	0	0	0	0	1	0	0	0	0	0	0.185654
C26H10orf88	1626	9	14	11	24	30	24	0.648826	0.998089	0.872282	2.43437	3.31857	2.54024
C26H10orf90	2079	4	8	3	2	0	2	0.225534	0.446064	0.186059	0.158662	0	0.165562
C27H8orf4	1340	146	171	149	1004	1160	1365	12.7719	14.7929	14.3373	123.574	155.705	175.312
C27H8orf48	2784	7	5	4	25	48	48	0.294737	0.208191	0.185257	1.48104	3.10114	2.96727
C28H10orf10	1087	62	63	52	228	199	269	6.68603	6.71851	6.1682	34.5941	32.9286	42.59
C28H10orf105	369	0	0	1	0	0	0	0	0	0.349428	0	0	0
C28H10orf107	1447	6	5	6	25	25	46	0.486059	0.400556	0.534647	2.8495	3.10757	5.47109
C28H10orf11	913	0	0	1	6	10	11	0	0	0.141226	1.08387	1.97006	2.07351
C28H10orf128	447	0	1	1	4	3	2	0	0.259331	0.288454	1.47587	1.20716	0.770029
C28H10orf35	945	102	87	104	187	142	149	12.6525	10.6721	14.1901	32.6367	27.0275	27.1356
C28H10orf53	584	0	0	0	0	0	0	0	0	0	0	0	0
C28H10orf54	8091	759	768	663	754	1066	1282	10.9963	11.0032	10.5656	15.3697	23.6976	27.2691
C28H10orf71	5412	0	0	0	6	6	15	0	0	0	0.182848	0.199408	0.477
C28H10orf99	1097	0	0	0	1	0	0	0	0	0	0.150345	0	0
C28H1orf131	1717	35	28	32	99	110	88	2.38948	1.89038	2.40306	9.50958	11.5232	8.82057
C28H1orf198	3521	335	402	329	671	1074	976	11.1528	13.2349	12.048	31.4306	54.8641	47.7055
C29H11orf35	2064	1	2	2	4	7	9	0.0567932	0.112326	0.124941	0.31963	0.610012	0.750442
C29H11orf48	812	24	19	30	44	53	55	3.46467	2.71243	4.76376	8.93703	11.74	11.6571
C29H11orf54	2141	19	17	18	83	93	78	1.04026	0.920437	1.08403	6.39378	7.81297	6.26993
C29H11orf68	1513	104	119	95	227	258	289	8.05751	9.11737	8.09598	24.7448	30.6712	32.8733
C29H11orf73	1116	47	56	53	132	108	118	4.93674	5.81682	6.12345	19.5077	17.4064	18.1971
C29H11orf82	3566	3	5	3	7	15	12	0.0986157	0.162536	0.108474	0.323753	0.756588	0.579141
C29H11orf84	3260	64	72	57	161	216	271	2.30128	2.56022	2.25446	8.14526	11.9175	14.3066
C29H11orf85	648	0	0	0	0	0	0	0	0	0	0	0	0
C29H11orf86	813	0	0	0	0	0	0	0	0	0	0	0	0
C29H11orf95	1530	31	31	25	96	166	204	2.37507	2.34872	2.10685	10.3485	19.5149	22.9469
C2CD2	1883	134	129	122	82	100	115	8.34182	7.94147	8.35399	7.18224	9.55211	10.5107
C2CD2L	2740	121	126	134	225	281	320	5.17656	5.33067	6.30578	13.5434	18.4461	20.0994
C2CD3	7974	59	67	69	185	197	276	0.867325	0.974003	1.11573	3.82642	4.44365	5.95686
C2CD4A	465	0	0	0	20	14	19	0	0	0	7.09371	5.41533	7.0321
C2CD5	4444	123	134	94	380	335	309	3.24442	3.49536	2.72733	14.1028	13.5588	11.9665
C2H1orf172	1235	48	55	41	100	52	61	4.55597	5.16247	4.28057	13.3546	7.57332	8.50056
C2H1orf63	1150	160	161	158	615	559	647	16.309	16.2289	17.7151	88.2011	87.4306	96.8258
C2H1orf64	1035	0	0	0	0	0	0	0	0	0	0	0	0
C2H2orf47	1117	19	19	19	53	36	55	1.99392	1.9718	2.19323	7.82563	5.79694	8.47411
C2H2orf57	987	1	0	0	0	0	0	0.118765	0	0	0	0	0
C2H2orf62	987	0	0	0	0	1	0	0	0	0	0	0.182235	0
C2H2orf66	438	0	0	0	0	0	0	0	0	0	0	0	0
C2H2orf69	3391	30	24	23	79	70	65	1.03705	0.820437	0.87455	3.84234	3.71296	3.29891
C2H2orf76	867	14	18	13	40	30	28	1.89285	2.40666	1.93334	7.60917	6.22375	5.55806
C2H2orf80	1123	5	1	5	4	0	1	0.521911	0.103224	0.574083	0.587458	0	0.153251
C2H2orf88	529	0	0	1	2	1	1	0	0	0.243741	0.623549	0.340012	0.325334
C3	3757	953	988	869	4706	6058	5968	29.7343	30.4844	29.8238	206.589	290.027	273.383
C3AR1	3822	2	14	11	28	108	81	0.0613403	0.424619	0.371096	1.20827	5.08256	3.64736
C3H1orf109	1615	31	47	30	59	63	97	2.25007	3.37355	2.39515	6.02526	7.01646	10.3367
C3H1orf110	1577	2	1	0	1	3	2	0.148664	0.0735072	0	0.104584	0.342168	0.218264
C3H1orf111	2064	5	7	4	36	22	37	0.283966	0.393142	0.249882	2.87667	1.91718	3.08515
C3H1orf122	537	26	33	32	42	23	31	5.67552	7.12363	7.68352	12.8995	7.70377	9.93509
C3H1orf123	762	66	83	86	211	224	229	10.153	12.6266	14.5522	45.6693	52.8741	51.7208
C3H1orf141	1737	0	0	0	2	0	0	0	0	0	0.189901	0	0
C3H1orf146	623	0	0	0	2	2	0	0	0	0	0.529467	0.57742	0
C3H1orf162	907	38	26	24	21	27	18	4.91114	3.32298	3.41184	3.81864	5.35434	3.41546
C3H1orf168	2624	4	5	1	122	92	87	0.178691	0.220886	0.0491384	7.66819	6.30629	5.70611
C3H1orf173	5409	6	6	2	20	28	74	0.130029	0.128587	0.0476758	0.609831	0.931088	2.3545
C3H1orf177	1308	0	0	0	0	0	1	0	0	0	0	0	0.131576
C3H1orf185	771	0	0	0	2	0	0	0	0	0	0.427831	0	0
C3H1orf189	948	0	1	3	6	3	1	0	0.122279	0.408035	1.04385	0.569197	0.181542
C3H1orf192	746	17	20	14	11	12	4	2.67126	3.1078	2.41977	2.43193	2.89329	0.922796
C3H1orf194	667	0	1	1	9	4	6	0	0.173794	0.193312	2.22543	1.07866	1.54814
C3H1orf210	2238	187	225	162	141	60	58	9.79463	11.6542	9.33339	10.391	4.82215	4.46018
C3H1orf216	997	17	10	17	33	50	59	1.99876	1.1627	2.19856	5.45903	9.02037	10.1845
C3H1orf226	3983	54	56	68	383	295	406	1.58924	1.62982	2.20132	15.8593	13.3218	17.5429
C3H1orf228	1521	12	11	13	6	8	8	0.924822	0.83835	1.10204	0.650607	0.946042	0.905201
C3H1orf43	1665	208	205	205	335	290	341	14.6439	14.2725	15.8754	33.1839	31.3281	35.2472
C3H1orf50	993	41	33	35	74	87	93	4.83995	3.85236	4.54468	12.2908	15.7587	16.1183
C3H1orf51	1934	2	2	6	18	28	39	0.121222	0.119877	0.400018	1.53502	2.60406	3.4705
C3H1orf52	1462	2	4	3	28	21	16	0.160357	0.317157	0.264581	3.15869	2.58358	1.88346
C3H1orf54	548	10	5	9	95	107	83	2.13907	1.05767	2.11761	28.5917	35.1199	26.0665
C3H1orf56	1263	3	3	4	4	3	7	0.278435	0.275346	0.408358	0.52234	0.427236	0.953848
C3H1orf68	1066	0	0	0	0	0	0	0	0	0	0	0	0
C3H1orf85	1590	51	63	61	195	266	255	3.75993	4.59309	4.94672	20.2271	30.0908	27.6012
C3H1orf94	1803	0	0	0	0	0	0	0	0	0	0	0	0
C3H2orf54	1272	0	0	1	2	0	0	0	0	0.101367	0.259322	0	0
C4BPB	1195	0	1	0	1	4	3	0	0.0970049	0	0.138016	0.602063	0.432054
C4H7orf10	2003	2	0	0	4	2	2	0.117046	0	0	0.329364	0.179597	0.171844
C4H7orf25	1632	69	76	64	85	98	71	4.95605	5.39828	5.05643	8.59004	10.8008	7.48726
C4H7orf31	2010	0	0	0	0	0	0	0	0	0	0	0	0
C4H7orf34	471	0	0	0	0	0	0	0	0	0	0	0	0
C4H7orf41	5553	399	390	314	643	885	858	8.4227	8.14139	7.29099	19.0976	28.6659	26.5916
C4H7orf49	1899	21	20	14	67	76	120	1.29629	1.22086	0.950578	5.81897	7.19844	10.8753
C4H7orf57	1683	9	11	8	77	66	112	0.626852	0.757653	0.612901	7.54576	7.05358	11.453
C4H7orf60	3741	16	18	20	102	103	90	0.501347	0.557759	0.689329	4.49686	4.95221	4.14037
C4H7orf62	759	0	0	0	0	0	0	0	0	0	0	0	0
C4H7orf63	3677	24	24	19	208	163	153	0.76511	0.756623	0.666261	9.32967	7.9734	7.16114
C4H7orf72	1334	0	1	1	0	0	2	0	0.0868972	0.096656	0	0	0.258023
C4H7orf73	278	41	50	40	115	112	100	17.288	20.8491	18.5524	68.226	72.4641	61.907
C5	5490	173	139	107	57	14	24	3.69386	2.93497	2.51302	1.71238	0.458675	0.752356
C5AR1	1747	23	25	19	43	201	112	1.54327	1.65886	1.40231	4.0595	20.6944	11.0334
C5AR2	3318	29	34	28	102	351	198	1.02454	1.18786	1.08809	5.07015	19.0274	10.2701
C5H12orf10	1173	81	104	93	168	160	190	8.09456	10.2777	10.2228	23.6215	24.5342	27.8766
C5H12orf23	3704	253	224	194	406	420	302	8.00674	7.01033	6.75329	18.0781	20.3952	14.032
C5H12orf29	1210	33	25	27	58	65	59	3.19694	2.39506	2.87715	7.90568	9.66224	8.39172
C5H12orf39	1143	1	1	1	6	8	7	0.102556	0.101418	0.112808	0.865768	1.25891	1.05399
C5H12orf4	1947	13	16	24	40	66	50	0.782679	0.952611	1.58939	3.38837	6.09716	4.41966
C5H12orf40	2241	0	0	0	2	3	1	0	0	0	0.147192	0.240785	0.0767967
C5H12orf41	2155	316	326	298	621	554	605	17.1888	17.5361	17.8301	47.5271	46.2394	48.3162
C5H12orf42	489	0	0	0	0	0	0	0	0	0	0	0	0
C5H12orf44	1531	133	120	115	216	201	264	10.1832	9.08589	9.68517	23.2689	23.6141	29.6765
C5H12orf45	2490	23	26	29	215	233	195	1.08277	1.21042	1.5017	14.2408	16.8309	13.4778
C5H12orf5	3363	52	59	48	84	108	93	1.81252	2.0337	1.84034	4.11954	5.77626	4.75927
C5H12orf50	1648	0	0	0	0	0	0	0	0	0	0	0	0
C5H12orf54	746	0	0	0	0	0	0	0	0	0	0	0	0
C5H12orf56	3558	4	2	3	5	6	6	0.131783	0.0651607	0.108718	0.231772	0.303316	0.290222
C5H12orf57	728	107	119	105	287	279	336	17.2289	18.9486	18.597	65.02	68.9323	79.4314
C5H12orf66	1510	10	26	20	17	24	40	0.7763	1.99599	1.7078	1.85681	2.8588	4.55898
C5H12orf68	604	0	0	0	4	7	4	0	0	0	1.09224	2.08454	1.13974
C5H12orf73	1214	14	32	19	44	37	40	1.35181	3.05557	2.01799	5.97765	5.48192	5.67056
C5H12orf74	570	0	0	0	0	0	0	0	0	0	0	0	0
C5H12orf75	1087	8	11	6	40	65	39	0.862714	1.17307	0.711715	6.06914	10.7556	6.17475
C5H22orf23	1342	1	1	3	16	15	10	0.0873482	0.0863792	0.288239	1.96636	2.01043	1.28242
C6	3320	0	2	1	1	11	2	0	0.0698319	0.0388371	0.0496774	0.595942	0.103676
C6H4orf17	1551	3	1	0	5	1	5	0.226734	0.0747394	0	0.531685	0.115968	0.554808
C6H4orf19	1861	40	72	38	150	125	168	2.51953	4.48485	2.63282	13.2936	12.0813	15.5363
C6H4orf22	912	0	0	0	0	0	0	0	0	0	0	0	0
C6H4orf26	291	0	0	0	0	0	0	0	0	0	0	0	0
C6H4orf32	420	19	31	22	60	23	27	5.30287	8.55606	6.75395	23.5613	9.84982	11.0637
C6H4orf36	717	5	2	7	2	0	0	0.817442	0.32335	1.25882	0.460053	0	0
C6H4orf40	678	218	242	226	78	0	0	37.6906	41.3759	42.9797	18.9741	0	0
C7	3751	78	78	90	700	1872	1091	2.43755	2.41051	3.09371	30.7785	89.7653	50.0567
C7H19orf10	1175	277	320	244	425	376	351	27.6343	31.5699	26.7754	59.6551	57.5572	51.4107
C7H19orf25	1782	105	149	98	159	190	234	6.90698	9.6926	7.09093	14.7159	19.1777	22.5992
C7H19orf35	709	0	0	0	0	0	0	0	0	0	0	0	0
C7H19orf38	1199	1	2	0	0	9	8	0.0977658	0.193363	0	0	1.35012	1.1483
C7H19orf44	2015	23	19	23	79	120	102	1.33801	1.09305	1.47176	6.46619	10.7116	8.71183
C7H19orf45	1518	0	0	0	0	0	1	0	0	0	0	0	0.113374
C7H19orf52	1745	58	58	52	92	98	109	3.89618	3.85296	3.84231	8.69539	10.1014	10.7502
C7H19orf53	949	242	236	208	692	571	636	29.892	28.8275	28.2606	120.264	108.223	115.339
C7H19orf57	2525	12	15	13	39	13	29	0.557091	0.688639	0.663845	2.54742	0.926044	1.97661
C7H19orf59	2002	2	1	2	1	2	0	0.117104	0.0579025	0.12881	0.082382	0.179687	0
C7H19orf60	722	99	85	86	159	171	238	16.0733	13.6472	15.3584	36.3209	42.5999	56.7315
C7H19orf66	997	19	28	27	194	262	314	2.23391	3.25555	3.49183	32.0925	47.2668	54.2025
C7H19orf67	1310	2	1	2	4	4	8	0.178964	0.0884892	0.196854	0.5036	0.54921	1.051
C7H19orf70	1045	181	175	170	283	214	207	20.3034	19.4126	20.9757	44.6649	36.8339	34.0909
C7H19orf71	3196	229	231	218	297	256	306	8.39914	8.37851	8.79497	15.3266	14.4073	16.4778
C7H19orf77	1273	3	8	3	25	27	14	0.276248	0.728489	0.303863	3.23898	3.81492	1.89271
C7H19orf80	849	0	1	2	1	2	2	0	0.136538	0.303743	0.194262	0.423713	0.405422
C7H1orf35	1007	51	49	45	198	204	226	5.93673	5.64064	5.76192	32.4289	36.4377	38.6246
C7H5orf15	2222	100	96	79	261	308	276	5.27548	5.00828	4.58424	19.3728	24.932	21.3771
C7H5orf24	4634	183	178	140	452	620	460	4.62915	4.45272	3.89544	16.0871	24.065	17.0839
C7H5orf30	1502	30	29	29	31	43	42	2.3413	2.23815	2.4895	3.40399	5.1493	4.81242
C7H5orf45	1118	24	30	20	98	77	102	2.51638	3.11058	2.3066	14.4571	12.3879	15.7016
C7H5orf46	623	0	0	0	0	0	0	0	0	0	0	0	0
C7H5orf48	442	0	0	0	0	0	0	0	0	0	0	0	0
C7H5orf54	2755	4	0	1	13	36	31	0.170194	0	0.0468018	0.778249	2.35034	1.93653
C7H5orf63	886	10	8	14	41	36	24	1.32304	1.04669	2.03741	7.63215	7.30834	4.66189
C8A	2222	0	0	0	0	0	0	0	0	0	0	0	0
C8B	2291	0	0	0	0	0	0	0	0	0	0	0	0
C8G	754	71	68	49	219	146	195	11.0381	10.4544	8.37933	47.9037	34.8282	44.509
C8H4orf27	1462	23	20	18	97	81	70	1.84411	1.58578	1.58749	10.9426	9.96523	8.24015
C8H8orf58	814	17	16	18	31	29	26	2.44811	2.27854	2.85123	6.28107	6.40801	5.4971
C8H8orf74	1015	0	0	0	0	0	1	0	0	0	0	0	0.169558
C8H9orf131	3222	0	0	0	0	0	0	0	0	0	0	0	0
C8H9orf135	495	0	0	0	0	0	0	0	0	0	0	0	0
C8H9orf152	3194	118	101	100	55	24	49	4.33065	3.66563	4.03692	2.84004	1.35153	2.64025
C8H9orf156	3710	48	40	58	129	127	168	1.51661	1.24982	2.01576	5.73472	6.15715	7.79327
C8H9orf24	1116	0	1	0	0	1	0	0	0.103872	0	0	0.16117	0
C8H9orf3	3735	168	159	158	1010	987	890	5.2726	4.93478	5.45445	44.5992	47.5309	41.0094
C8H9orf41	3662	36	27	22	122	113	85	1.15237	0.854687	0.77462	5.49463	5.55022	3.99471
C8H9orf43	1765	25	22	18	28	24	18	1.66036	1.44491	1.31496	2.61643	2.44577	1.75514
C8H9orf64	1763	4	5	3	48	63	63	0.265959	0.32876	0.219409	4.49041	6.42744	6.14997
C8H9orf72	3403	65	73	60	277	299	289	2.23902	2.4867	2.27339	13.425	15.8037	14.6157
C8H9orf84	4482	0	0	0	3	4	2	0	0	0	0.110394	0.160523	0.0767967
C8H9orf85	607	9	10	6	39	24	23	1.73804	1.90973	1.27452	10.5967	7.11168	6.52114
C8H9orf89	728	60	70	55	153	139	195	9.66109	11.1462	9.74128	34.6622	34.3426	46.0986
C8H9orf91	4586	97	111	84	189	212	237	2.47939	2.80576	2.36173	6.79711	8.3148	8.89403
C9	1744	1933	1889	1599	330	21	32	129.925	125.559	118.219	31.2079	2.16582	3.15782
C9H6orf118	1359	0	0	0	0	0	0	0	0	0	0	0	0
C9H6orf120	1445	106	97	77	142	156	175	8.59893	7.78154	6.8708	16.2075	19.4181	20.8427
C9H6orf163	1297	1	1	1	1	6	4	0.0903788	0.0893762	0.0994133	0.127162	0.832072	0.530768
C9H6orf165	2099	5	1	4	26	34	29	0.279231	0.0552267	0.245715	2.04295	2.91351	2.37777
C9H6orf203	1232	40	45	35	66	82	54	3.80588	4.23412	3.66304	8.83547	11.9716	7.54341
C9H6orf211	2276	20	23	28	147	159	175	1.03006	1.17143	1.58625	10.6523	12.5654	13.2328
C9H6orf58	1119	0	0	0	2	0	0	0	0	0	0.294779	0	0
CA11	1514	34	39	36	55	58	63	2.63245	2.98607	3.06592	5.99147	6.89052	7.16142
CA12	9697	324	336	295	313	257	419	3.91664	4.01665	3.92256	5.32358	4.767	7.43637
CA13	2815	0	0	0	58	58	52	0	0	0	3.39818	3.70595	3.17914
CA14	2253	1	0	0	0	1	0	0.052029	0	0	0	0.0798341	0
CA2	1672	9	18	12	39	81	51	0.630976	1.24795	0.9254	3.84702	8.71362	5.24951
CA3	1980	0	2	1	1	6	2	0	0.117092	0.0651207	0.0832974	0.545049	0.17384
CA4	1681	55	51	45	9	3	1	3.83532	3.51693	3.45167	0.883022	0.320999	0.10238
CA5A	1108	0	0	0	1	0	1	0	0	0	0.148853	0	0.155326
CA5B	3215	57	58	58	83	132	126	2.07826	2.09126	2.32612	4.25788	7.38487	6.74488
CA6	1428	1	1	1	1	7	6	0.0820877	0.0811771	0.0902935	0.115496	0.881697	0.723115
CA7	1759	0	0	1	0	0	0	0	0	0.0733025	0	0	0
CA8	1839	47	39	36	92	89	155	2.99587	2.45835	2.52409	8.25093	8.70478	14.5056
CA9	1843	16	16	17	24	29	38	1.01766	1.00637	1.18935	2.14774	2.83023	3.54848
CAB39	3492	173	170	152	469	574	488	5.80735	5.64334	5.61247	22.1511	29.5656	24.0508
CAB39L	3917	155	164	128	439	281	281	4.63857	4.85347	4.21348	18.4845	12.9034	12.3463
CABIN1	3681	103	106	98	146	154	252	3.28003	3.33812	3.43277	6.54159	7.52497	11.782
CABLES1	2039	56	55	49	237	278	329	3.21942	3.12685	3.09858	19.1702	24.5232	27.7692
CABLES2	3160	51	45	36	173	204	264	1.89186	1.65077	1.46893	9.02933	11.6116	14.3781
CABP1	874	1	4	2	4	4	4	0.13412	0.53053	0.295055	0.754823	0.823187	0.78765
CABP2	798	3	2	1	0	0	2	0.440681	0.290529	0.161578	0	0	0.431332
CABP4	462	0	1	1	2	7	6	0	0.250911	0.279089	0.713978	2.72525	2.23508
CABP5	1174	0	0	0	0	0	0	0	0	0	0	0	0
CABP7	801	2	0	0	0	1	3	0.292687	0	0	0	0.224552	0.644575
CABS1	1164	0	0	0	0	0	0	0	0	0	0	0	0
CABYR	3505	47	32	30	106	92	107	1.57187	1.05834	1.10362	4.98786	4.72117	5.25388
CACHD1	4466	462	464	393	595	460	532	12.1263	12.0437	11.3464	21.9733	18.5263	20.5011
CACNA1A	5692	8	6	3	16	18	23	0.164752	0.122193	0.067958	0.463609	0.568797	0.69542
CACNA1B	5896	5	7	2	15	27	38	0.0994074	0.137627	0.0437378	0.419595	0.823675	1.1092
CACNA1C	10593	43	50	47	279	423	581	0.475834	0.547158	0.572089	4.34392	7.18243	9.43934
CACNA1D	6748	1	2	3	8	58	51	0.0173713	0.0343571	0.0573232	0.195529	1.54598	1.30071
CACNA1E	6822	1	0	0	0	7	6	0.0171828	0	0	0	0.184559	0.151364
CACNA1F	6015	4	1	0	0	0	0	0.0779526	0.019272	0	0	0	0
CACNA1G	7307	4	6	8	78	48	127	0.0641693	0.0951862	0.141168	1.76057	1.18155	2.99123
CACNA1H	5394	33	43	28	70	144	205	0.717149	0.9241	0.669317	2.14034	4.80177	6.54075
CACNA1I	5760	3	3	1	13	14	18	0.0610527	0.0603755	0.0223853	0.372235	0.437175	0.537817
CACNA1S	3294	0	1	1	3	0	2	0	0.0351915	0.0391436	0.150208	0	0.104494
CACNA2D1	7211	5	21	14	74	185	151	0.0812795	0.337587	0.250332	1.69252	4.61451	3.60384
CACNA2D2	5245	12	6	5	39	22	28	0.26819	0.132607	0.122916	1.22635	0.754444	0.918749
CACNA2D3	3519	0	0	1	3	8	7	0	0	0.0366408	0.140604	0.408903	0.342344
CACNA2D4	3557	1	1	1	0	3	1	0.0329551	0.0325895	0.0362494	0	0.151701	0.0483839
CACNB1	3743	17	9	15	74	106	94	0.532397	0.27873	0.516721	3.26068	5.09373	4.32208
CACNB2	3638	34	46	26	86	135	167	1.09553	1.46574	0.9215	3.89881	6.67453	7.9002
CACNB3	1506	54	47	40	385	311	394	4.20315	3.61772	3.42468	42.1631	37.1437	45.0252
CACNB4	2093	7	4	1	4	2	2	0.392044	0.22154	0.0616049	0.315201	0.171874	0.164454
CACNG2	2092	0	0	0	0	0	0	0	0	0	0	0	0
CACNG3	2701	0	2	0	1	6	5	0	0.0858355	0	0.0610621	0.399555	0.318588
CACNG5	516	0	0	0	0	0	0	0	0	0	0	0	0
CACNG6	1083	0	0	0	5	3	12	0	0	0	0.761444	0.498245	1.90694
CACNG7	747	0	0	0	1	2	0	0	0	0	0.220788	0.48157	0
CACTIN	3333	202	222	190	481	550	698	7.10432	7.7211	7.35026	23.8016	29.6809	36.0416
CACUL1	7262	258	186	192	419	418	419	4.16457	2.96906	3.40902	9.516	10.3531	9.92984
CACYBP	1224	143	140	113	272	320	251	13.695	13.2589	11.9037	36.6509	47.0239	35.292
CAD	6923	779	818	658	954	635	795	13.1901	13.6968	12.2551	22.7274	16.4979	19.7632
CADM1	4187	325	357	263	635	845	768	9.09885	9.88387	8.09911	25.0131	36.2997	31.5677
CADM2	9431	0	0	0	0	0	1	0	0	0	0	0	0.0182485
CADM3	1358	2	3	4	5	17	18	0.172638	0.256084	0.379791	0.607249	2.25164	2.28117
CADM4	2136	95	88	92	97	82	92	5.21349	4.77577	5.55356	7.48975	6.90498	7.41261
CADPS	5186	7	7	4	15	7	54	0.158224	0.156469	0.0994517	0.477041	0.242781	1.79203
CADPS2	3627	172	177	165	239	226	260	5.55888	5.65702	5.86571	10.8679	11.2075	12.337
CAGE1	2261	6	6	4	18	23	20	0.311069	0.307618	0.22811	1.31301	1.82969	1.52235
CALB1	2552	0	2	0	6	7	5	0	0.0908471	0	0.387764	0.493364	0.337189
CALB2	1417	0	0	0	0	0	0	0	0	0	0	0	0
CALCOCO1	3119	427	532	439	1838	1731	2131	16.0479	19.7723	18.1482	97.1912	99.8232	117.585
CALCOCO2	2280	1019	1029	878	1283	1022	1050	52.3897	52.3169	49.6529	92.8086	80.6243	79.2572
CALCR	1455	0	1	0	0	2	0	0	0.0796707	0	0	0.247239	0
CALCRL	5482	50	40	27	258	315	239	1.06915	0.845829	0.635052	7.76207	10.3353	7.50315
CALD1	4605	1285	1270	1225	2658	4103	3850	32.7099	31.9695	34.2998	95.1967	160.259	143.885
CALHM1	936	0	1	0	0	0	0	0	0.123847	0	0	0	0
CALHM2	2461	29	22	22	118	206	239	1.38131	1.03627	1.15265	7.90801	15.0559	16.7136
CALHM3	1035	1	1	3	0	0	3	0.113257	0.112001	0.373736	0	0	0.498845
CALM1	3718	1217	1216	1020	2389	3355	2993	38.3696	37.9128	35.3733	105.975	162.305	138.542
CALM2	1234	764	802	643	2256	2035	1625	72.5746	75.3392	67.1862	301.523	296.619	226.633
CALML4	2604	21	20	14	119	111	145	0.945333	0.890329	0.693221	7.53707	7.66711	9.58322
CALML6	588	0	0	0	0	2	3	0	0	0	0	0.61179	0.878069
CALN1	1174	0	0	0	0	0	0	0	0	0	0	0	0
CALR	1773	3344	3445	3054	4481	4869	4580	221.087	225.238	222.098	416.834	493.947	444.571
CALR3	1547	0	0	0	0	2	0	0	0	0	0	0.232536	0
CALU	2210	298	335	254	326	658	452	15.8063	17.5717	14.8192	24.3289	53.5529	35.199
CALY	625	0	3	2	7	10	22	0	0.55642	0.412605	1.8472	2.87786	6.05797
CAMK1	1426	23	24	20	58	126	96	1.89067	1.95098	1.8084	6.70819	15.8928	11.5861
CAMK1D	1606	21	23	31	40	85	88	1.53278	1.66014	2.48886	4.10782	9.5197	9.43022
CAMK1G	1421	0	0	0	3	4	1	0	0	0	0.348196	0.506309	0.121113
CAMK2A	4809	1	2	1	5	32	15	0.0243754	0.04821	0.026812	0.171479	1.19686	0.53681
CAMK2B	3585	0	0	0	1	3	0	0	0	0	0.0460053	0.150516	0
CAMK2D	3183	120	113	108	489	492	622	4.41927	4.11532	4.37494	25.3378	27.8021	33.6309
CAMK2G	3644	217	251	184	439	470	517	6.98052	7.98467	6.51064	19.8693	23.199	24.4172
CAMK4	1341	12	15	20	10	20	25	1.04896	1.29665	1.92303	1.22989	2.68257	3.20845
CAMKK1	5022	11	10	6	25	96	93	0.256757	0.230826	0.154049	0.821032	3.4383	3.18706
CAMKK2	2024	306	311	281	159	297	324	17.7222	17.812	17.9011	12.9564	26.3934	27.5498
CAMKMT	1585	2	0	2	11	23	27	0.147913	0	0.162699	1.14462	2.61005	2.9317
CAMKV	1216	0	2	0	9	12	5	0	0.190659	0	1.22069	1.775	0.707654
CAMLG	1420	41	48	40	125	112	118	3.38456	3.91845	3.63209	14.5184	14.1866	14.3014
CAMSAP1	5520	147	172	136	451	542	669	3.12165	3.61203	3.17676	13.4752	17.6608	20.8579
CAMSAP2	6042	262	251	194	719	1089	1053	5.08308	4.81565	4.14005	19.6266	32.4188	29.9938
CAMSAP3	918	89	89	65	66	46	62	11.3646	11.2385	9.12967	11.8576	9.01291	11.6234
CAMTA1	5102	22	14	18	47	51	67	0.505462	0.318089	0.454901	1.51934	1.79796	2.26005
CAMTA2	4402	428	447	405	1099	1139	1330	11.3972	11.7712	11.8629	41.176	46.5397	51.9979
CAND1	5126	200	183	146	342	435	434	4.5736	4.13842	3.67247	11.0038	15.2637	14.5712
CANT1	3114	147	148	150	219	279	223	5.53357	5.50941	6.21094	11.599	16.1152	12.3245
CANX	3900	1620	1606	1474	1761	2141	2005	48.6919	47.7356	48.7324	74.4717	98.742	88.4778
CAP1	2616	556	574	519	1788	1892	1775	24.914	25.4352	25.5808	112.727	130.087	116.774
CAP2	2041	8	8	11	22	69	48	0.459466	0.454369	0.694919	1.77777	6.08073	4.04746
CAPG	1399	202	210	185	267	531	458	16.9254	17.4006	17.0506	31.4768	68.2695	56.342
CAPN1	2614	340	416	336	1109	1529	1589	15.2468	18.448	16.5737	69.9717	105.209	104.617
CAPN10	1093	19	22	15	85	78	116	2.0377	2.33327	1.76952	12.8261	12.8358	18.2651
CAPN11	2173	2	3	3	83	60	93	0.107889	0.160038	0.178011	6.29963	4.9664	7.36559
CAPN12	2246	0	0	1	2	1	2	0	0	0.0574083	0.146865	0.0800829	0.153251
CAPN13	1983	2	5	3	0	6	11	0.118226	0.292287	0.195067	0	0.544225	0.954673
CAPN14	2180	14	6	19	0	0	0	0.752797	0.319048	1.12378	0	0	0
CAPN15	1034	62	58	54	103	56	87	7.02874	6.50233	6.73376	16.4291	9.74131	14.4805
CAPN2	2748	443	491	420	559	1043	1012	18.897	20.7122	19.7068	33.5499	68.268	63.3794
CAPN3	3701	4	3	3	29	54	57	0.126691	0.0939645	0.104517	1.29234	2.62437	2.65058
CAPN5	2677	147	170	142	173	279	359	6.43688	7.36143	6.8395	10.6585	18.7459	23.0797
CAPN6	3553	27	20	33	58	56	53	0.890789	0.652524	1.19758	2.69234	2.83493	2.56723
CAPN7	3356	93	83	77	486	411	446	3.24838	2.86693	2.95838	23.8842	22.0277	22.8716
CAPN8	3136	129	149	114	9	10	42	4.82192	5.50772	4.6872	0.473329	0.573553	2.30493
CAPNS1	1130	539	587	524	1082	1291	1356	55.9135	60.2173	59.7912	157.923	205.493	206.522
CAPNS2	1006	0	0	0	0	0	1	0	0	0	0	0	0.171075
CAPRIN1	3852	602	585	526	1271	1302	1230	18.3196	17.6048	17.6069	54.4197	60.7959	54.9545
CAPRIN2	3752	26	23	24	180	334	281	0.812301	0.710602	0.82477	7.91236	16.0115	12.8893
CAPS	1288	10	10	7	25	32	50	0.910103	0.900007	0.700756	3.20126	4.46873	6.68096
CAPS2	2159	0	0	0	0	0	1	0	0	0	0	0	0.0797135
CAPSL	1437	0	0	0	2	3	7	0	0	0	0.229546	0.375504	0.838351
CAPZA1	2563	326	329	284	852	912	725	14.9099	14.8802	14.2874	54.8261	64.0024	48.6826
CAPZA2	2339	108	128	104	434	432	367	5.41252	6.34368	5.73308	30.6024	33.2203	27.0035
CAPZA3	1085	0	0	0	0	0	0	0	0	0	0	0	0
CAPZB	1592	208	271	207	454	541	557	15.3153	19.7328	16.7653	47.0337	61.1229	60.2139
CARD10	3630	90	80	75	314	519	607	2.90631	2.55473	2.66403	14.2666	25.7164	28.7784
CARD11	3211	38	24	27	173	352	363	1.38723	0.866428	1.0842	8.88592	19.7175	19.4559
CARD14	3879	12	13	12	69	70	65	0.362633	0.388495	0.398883	2.93377	3.24585	2.88389
CARD6	4021	79	89	78	214	256	265	2.30303	2.56577	2.50118	8.77761	11.4513	11.3422
CARF	2949	15	16	9	79	76	115	0.596242	0.628937	0.393507	4.41824	4.63541	6.71131
CARHSP1	779	53	57	54	332	260	336	7.97526	8.48202	8.93801	70.2906	60.0324	74.2312
CARKD	992	148	158	133	302	313	377	17.4887	18.4632	17.2872	50.2102	56.7522	65.4055
CARM1	1590	75	84	67	199	206	301	5.5293	6.12412	5.43328	20.642	23.3034	32.5802
CARNS1	3148	1	0	2	3	3	3	0.0372367	0	0.0819181	0.157175	0.17141	0.16401
CARS	2042	323	326	297	282	205	256	18.5419	18.5065	18.7536	22.7767	18.0571	21.5759
[truncated: 17,380 more rows]
